# Supplementary material for: Key Genes Associated With Functional Specialization of Neonatal Peripheral Monocytes
Source: Hum Mutat. 2025 Aug 19;2025:3009253. doi: 10.1155/humu/3009253 (PMC12380514; doi:10.1155/humu/3009253)
Supplement: Supporting Information 3 — Table S1: The immunologically relevant genes (IRGs), Immunology Database and Analysis Portal. [file 3009253.f3.xlsx]

## Sheet: Immune-related genes
Supplementary Table 1: The immunologically relevant genes (IRGs) Immunology Database and Analysis Portal
Symbol	Name	Chromosome	Category
AZGP1	alpha-2-glycoprotein 1, zinc-binding	7	Antigen_Processing_and_Presentation
B2M	beta-2-microglobulin	15	Antigen_Processing_and_Presentation
CALR	calreticulin	19	Antigen_Processing_and_Presentation
CANX	calnexin	5	Antigen_Processing_and_Presentation
CD1A	CD1a molecule	1	Antigen_Processing_and_Presentation
CD1B	CD1b molecule	1	Antigen_Processing_and_Presentation
CD1C	CD1c molecule	1	Antigen_Processing_and_Presentation
CD1D	CD1d molecule	1	Antigen_Processing_and_Presentation
CD1E	CD1e molecule	1	Antigen_Processing_and_Presentation
CD4	CD4 molecule	12	Antigen_Processing_and_Presentation
CD8A	CD8a molecule	2	Antigen_Processing_and_Presentation
CD8B	CD8b molecule	2	Antigen_Processing_and_Presentation
CD74	CD74 molecule	5	Antigen_Processing_and_Presentation
CREB1	cAMP responsive element binding protein 1	2	Antigen_Processing_and_Presentation
CTSB	cathepsin B	8	Antigen_Processing_and_Presentation
CTSE	cathepsin E	1	Antigen_Processing_and_Presentation
CTSL	cathepsin L	9	Antigen_Processing_and_Presentation
CTSS	cathepsin S	1	Antigen_Processing_and_Presentation
FCER1G	Fc fragment of IgE receptor Ig	1	Antigen_Processing_and_Presentation
FCGRT	Fc fragment of IgG receptor and transporter	19	Antigen_Processing_and_Presentation
PDIA3	protein disulfide isomerase family A member 3	15	Antigen_Processing_and_Presentation
HFE	homeostatic iron regulator	6	Antigen_Processing_and_Presentation
HLA-A	major histocompatibility complex, class I, A	6	Antigen_Processing_and_Presentation
HLA-B	major histocompatibility complex, class I, B	6	Antigen_Processing_and_Presentation
HLA-C	major histocompatibility complex, class I, C	6	Antigen_Processing_and_Presentation
HLA-DMA	major histocompatibility complex, class II, DM alpha	6	Antigen_Processing_and_Presentation
HLA-DMB	major histocompatibility complex, class II, DM beta	6	Antigen_Processing_and_Presentation
HLA-DOA	major histocompatibility complex, class II, DO alpha	6	Antigen_Processing_and_Presentation
HLA-DOB	major histocompatibility complex, class II, DO beta	6	Antigen_Processing_and_Presentation
HLA-DPA1	major histocompatibility complex, class II, DP alpha 1	6	Antigen_Processing_and_Presentation
HLA-DPB1	major histocompatibility complex, class II, DP beta 1	6	Antigen_Processing_and_Presentation
HLA-DQA1	major histocompatibility complex, class II, DQ alpha 1	6	Antigen_Processing_and_Presentation
HLA-DQA2	major histocompatibility complex, class II, DQ alpha 2	6	Antigen_Processing_and_Presentation
HLA-DQB1	major histocompatibility complex, class II, DQ beta 1	6	Antigen_Processing_and_Presentation
HLA-DRA	major histocompatibility complex, class II, DR alpha	6	Antigen_Processing_and_Presentation
HLA-DRB1	major histocompatibility complex, class II, DR beta 1	6	Antigen_Processing_and_Presentation
HLA-DRB3	major histocompatibility complex, class II, DR beta 3	6	Antigen_Processing_and_Presentation
HLA-DRB4	major histocompatibility complex, class II, DR beta 4	6	Antigen_Processing_and_Presentation
HLA-DRB5	major histocompatibility complex, class II, DR beta 5	6	Antigen_Processing_and_Presentation
HLA-E	major histocompatibility complex, class I, E	6	Antigen_Processing_and_Presentation
HLA-F	major histocompatibility complex, class I, F	6	Antigen_Processing_and_Presentation
HLA-G	major histocompatibility complex, class I, G	6	Antigen_Processing_and_Presentation
HLA-H	major histocompatibility complex, class I, H (pseudogene)	6	Antigen_Processing_and_Presentation
MR1	major histocompatibility complex, class I-related	1	Antigen_Processing_and_Presentation
HSPA1A	heat shock protein family A (Hsp70) member 1A	6	Antigen_Processing_and_Presentation
HSPA1B	heat shock protein family A (Hsp70) member 1B	6	Antigen_Processing_and_Presentation
HSPA1L	heat shock protein family A (Hsp70) member 1 like	6	Antigen_Processing_and_Presentation
HSPA2	heat shock protein family A (Hsp70) member 2	14	Antigen_Processing_and_Presentation
HSPA4	heat shock protein family A (Hsp70) member 4	5	Antigen_Processing_and_Presentation
HSPA5	heat shock protein family A (Hsp70) member 5	9	Antigen_Processing_and_Presentation
HSPA6	heat shock protein family A (Hsp70) member 6	9	Antimicrobials
ORM1	orosomucoid 1	9	Antimicrobials
TNF	tumor necrosis factor	6	Antimicrobials
CTSG	cathepsin G	14	Antimicrobials
PRTN3	proteinase 3	19	Antimicrobials
MAPK1	mitogen-activated protein kinase 1	22	Antimicrobials
PML	PML nuclear body scaffold	15	Antimicrobials
AEN	apoptosis enhancing nuclease	15	Antimicrobials
CYBB	cytochrome b-245 beta chain	X	Antimicrobials
BPIFA2	BPI fold containing family A member 2	20	Antimicrobials
ISG20	interferon stimulated exonuclease gene 20	15	Antimicrobials
BCL3	BCL3 transcription coactivator	19	Antimicrobials
ISG20L2	interferon stimulated exonuclease gene 20 like 2	1	Antimicrobials
NOX5	NADPH oxidase 5	15	Antimicrobials
NOX3	NADPH oxidase 3	6	Antimicrobials
DUOX2	dual oxidase 2	15	Antimicrobials
TLR3	toll like receptor 3	4	Antimicrobials
TFRC	transferrin receptor	3	Antimicrobials
IFIH1	interferon induced with helicase C domain 1	2	Antimicrobials
LRP1	LDL receptor related protein 1	12	Antimicrobials
TRIM5	tripartite motif containing 5	11	Antimicrobials
IDO1	indoleamine 2,3-dioxygenase 1	8	Antimicrobials
GDF15	growth differentiation factor 15	19	Antimicrobials
NEDD4	NEDD4 E3 ubiquitin protein ligase	15	Antimicrobials
ADIPOQ	adiponectin, C1Q and collagen domain containing	3	Antimicrobials
STAT3	signal transducer and activator of transcription 3	17	Antimicrobials
STAT1	signal transducer and activator of transcription 1	2	Antimicrobials
IFNL2	interferon lambda 2	19	Antimicrobials
SOCS3	suppressor of cytokine signaling 3	17	Antimicrobials
SEMG1	semenogelin 1	20	Antimicrobials
TNFSF10	TNF superfamily member 10	3	Antimicrobials
CCL20	C-C motif chemokine ligand 20	2	Antimicrobials
SOCS1	suppressor of cytokine signaling 1	16	Antimicrobials
RNASEL	ribonuclease L	1	Antimicrobials
IRF1	interferon regulatory factor 1	5	Antimicrobials
IL15	interleukin 15	4	Antimicrobials
APOBEC3F	apolipoprotein B mRNA editing enzyme catalytic subunit 3F	22	Antimicrobials
PLAAT4	phospholipase A and acyltransferase 4	11	Antimicrobials
CHIT1	chitinase 1	1	Antimicrobials
IFNA1	interferon alpha 1	9	Antimicrobials
CD40	CD40 molecule	20	Antimicrobials
TLR7	toll like receptor 7	X	Antimicrobials
PPIA	peptidylprolyl isomerase A	7	Antimicrobials
HFE	homeostatic iron regulator	6	Antimicrobials
ZYX	zyxin	7	Antimicrobials
NLRX1	NLR family member X1	11	Antimicrobials
PGC	progastricsin	6	Antimicrobials
VEGFA	vascular endothelial growth factor A	6	Antimicrobials
IKBKE	inhibitor of nuclear factor kappa B kinase subunit epsilon	1	Antimicrobials
ISG15	ISG15 ubiquitin like modifier	1	Antimicrobials
DHX58	DExH-box helicase 58	17	Antimicrobials
TNFAIP3	TNF alpha induced protein 3	6	Antimicrobials
TFR2	transferrin receptor 2	7	Antimicrobials
FCN2	ficolin 2	9	Antimicrobials
MUC4	mucin 4, cell surface associated	3	Antimicrobials
F2R	coagulation factor II thrombin receptor	5	Antimicrobials
ELN	elastin	7	Antimicrobials
IL27	interleukin 27	16	Antimicrobials
MAPT	microtubule associated protein tau	17	Antimicrobials
LYZ	lysozyme	12	Antimicrobials
CCL5	C-C motif chemokine ligand 5	17	Antimicrobials
LEP	leptin	7	Antimicrobials
CYLD	CYLD lysine 63 deubiquitinase	16	Antimicrobials
KLKB1	kallikrein B1	4	Antimicrobials
CST4	cystatin S	20	Antimicrobials
CSRP1	cysteine and glycine rich protein 1	1	Antimicrobials
MAPK14	mitogen-activated protein kinase 14	6	Antimicrobials
JUN	Jun proto-oncogene, AP-1 transcription factor subunit	1	Antimicrobials
ITGAV	integrin subunit alpha V	2	Antimicrobials
IRF5	interferon regulatory factor 5	7	Antimicrobials
CCR6	C-C motif chemokine receptor 6	6	Antimicrobials
IL12B	interleukin 12B	5	Antimicrobials
TLR8	toll like receptor 8	X	Antimicrobials
GNLY	granulysin	2	Antimicrobials
CD81	CD81 molecule	11	Antimicrobials
EIF2AK2	eukaryotic translation initiation factor 2 alpha kinase 2	2	Antimicrobials
APOM	apolipoprotein M	6	Antimicrobials
CACYBP	calcyclin binding protein	1	Antimicrobials
NOD1	nucleotide binding oligomerization domain containing 1	7	Antimicrobials
MAPK8	mitogen-activated protein kinase 8	10	Antimicrobials
MAPK3	mitogen-activated protein kinase 3	16	Antimicrobials
BST2	bone marrow stromal cell antigen 2	19	Antimicrobials
BPHL	biphenyl hydrolase like	6	Antimicrobials
PLA2G2A	phospholipase A2 group IIA	1	Antimicrobials
GRN	granulin precursor	17	Antimicrobials
NEWENTRY	-	-	Antimicrobials
PDGFRA	platelet derived growth factor receptor alpha	4	Antimicrobials
GNAI1	G protein subunit alpha i1	7	Antimicrobials
WNT5A	Wnt family member 5A	3	Antimicrobials
FURIN	furin, paired basic amino acid cleaving enzyme	15	Antimicrobials
ADAR	adenosine deaminase RNA specific	1	Antimicrobials
TYK2	tyrosine kinase 2	19	Antimicrobials
NOS2	nitric oxide synthase 2	17	Antimicrobials
TRAF3	TNF receptor associated factor 3	14	Antimicrobials
TPT1	tumor protein, translationally-controlled 1	13	Antimicrobials
TPM2	tropomyosin 2	9	Antimicrobials
NEO1	neogenin 1	15	Antimicrobials
AHNAK	AHNAK nucleoprotein	11	Antimicrobials
TLR1	toll like receptor 1	4	Antimicrobials
TK2	thymidine kinase 2	16	Antimicrobials
PRDX2	peroxiredoxin 2	19	Antimicrobials
MX2	MX dynamin like GTPase 2	21	Antimicrobials
FGF2	fibroblast growth factor 2	4	Antimicrobials
FGA	fibrinogen alpha chain	4	Antimicrobials
TCF7L2	transcription factor 7 like 2	10	Antimicrobials
F2RL1	F2R like trypsin receptor 1	5	Antimicrobials
TKFC	triokinase and FMN cyclase	11	Antimicrobials
MSR1	macrophage scavenger receptor 1	8	Antimicrobials
NFKBIZ	NFKB inhibitor zeta	3	Antimicrobials
LMBR1	limb development membrane protein 1	7	Antimicrobials
EPPIN	epididymal peptidase inhibitor	20	Antimicrobials
SRC	SRC proto-oncogene, non-receptor tyrosine kinase	20	Antimicrobials
MPO	myeloperoxidase	17	Antimicrobials
ELAVL1	ELAV like RNA binding protein 1	19	Antimicrobials
ROBO3	roundabout guidance receptor 3	11	Antimicrobials
SP1	Sp1 transcription factor	12	Antimicrobials
SOD1	superoxide dismutase 1	21	Antimicrobials
PDF	peptide deformylase, mitochondrial	16	Antimicrobials
DLL4	delta like canonical Notch ligand 4	15	Antimicrobials
ECD	ecdysoneless cell cycle regulator	10	Antimicrobials
SLC11A1	solute carrier family 11 member 1	2	Antimicrobials
DMBT1	deleted in malignant brain tumors 1	10	Antimicrobials
STING1	stimulator of interferon response cGAMP interactor 1	5	Antimicrobials
SKIV2L	Ski2 like RNA helicase	6	Antimicrobials
SEMG2	semenogelin 2	20	Antimicrobials
LTA	lymphotoxin alpha	6	Antimicrobials
DES	desmin	2	Antimicrobials
DCK	deoxycytidine kinase	4	Antimicrobials
DAXX	death domain associated protein	6	Antimicrobials
TNFRSF10A	TNF receptor superfamily member 10a	8	Antimicrobials
TNFRSF10B	TNF receptor superfamily member 10b	8	Antimicrobials
EED	embryonic ectoderm development	11	Antimicrobials
CCL4	C-C motif chemokine ligand 4	17	Antimicrobials
LIMS1	LIM zinc finger domain containing 1	2	Antimicrobials
LALBA	lactalbumin alpha	12	Antimicrobials
APOBEC3H	apolipoprotein B mRNA editing enzyme catalytic subunit 3H	22	Antimicrobials
TMPRSS6	transmembrane serine protease 6	22	Antimicrobials
SPINK5	serine peptidase inhibitor Kazal type 5	5	Antimicrobials
MARCO	macrophage receptor with collagenous structure	2	Antimicrobials
BECN1	beclin 1	17	Antimicrobials
TNFSF11	TNF superfamily member 11	13	Antimicrobials
KNG1	kininogen 1	3	Antimicrobials
CSK	C-terminal Src kinase	15	Antimicrobials
KLRK1	killer cell lectin like receptor K1	12	Antimicrobials
KCNH2	potassium voltage-gated channel subfamily H member 2	7	Antimicrobials
JUND	JunD proto-oncogene, AP-1 transcription factor subunit	19	Antimicrobials
JAK1	Janus kinase 1	1	Antimicrobials
CREB1	cAMP responsive element binding protein 1	2	Antimicrobials
CLDN4	claudin 4	7	Antimicrobials
CCL28	C-C motif chemokine ligand 28	5	Antimicrobials
RNASE3	ribonuclease A family member 3	14	Antimicrobials
RN7SL1	RNA component of signal recognition particle 7SL1	14	Antimicrobials
IRF7	interferon regulatory factor 7	11	Antimicrobials
IREB2	iron responsive element binding protein 2	15	Antimicrobials
ILK	integrin linked kinase	11	Antimicrobials
IL18	interleukin 18	11	Antimicrobials
IL17A	interleukin 17A	6	Antimicrobials
LTB4R	leukotriene B4 receptor	14	Antimicrobials
APOBEC3A	apolipoprotein B mRNA editing enzyme catalytic subunit 3A	22	Antimicrobials
MASP2	mannan binding lectin serine peptidase 2	1	Antimicrobials
TRIM27	tripartite motif containing 27	6	Antimicrobials
RELA	RELA proto-oncogene, NF-kB subunit	11	Antimicrobials
IL7R	interleukin 7 receptor	5	Antimicrobials
IL1A	interleukin 1 alpha	2	Antimicrobials
PTX3	pentraxin 3	3	Antimicrobials
IFNAR2	interferon alpha and beta receptor subunit 2	21	Antimicrobials
IFN1@	-	9	Antimicrobials
SYTL1	synaptotagmin like 1	1	Antimicrobials
APOBEC3C	apolipoprotein B mRNA editing enzyme catalytic subunit 3C	22	Antimicrobials
DDX17	DEAD-box helicase 17	22	Antimicrobials
PTGS2	prostaglandin-endoperoxide synthase 2	1	Antimicrobials
HTR1A	5-hydroxytryptamine receptor 1A	5	Antimicrobials
SEPTIN7	septin 7	7	Antimicrobials
CD40LG	CD40 ligand	X	Antimicrobials
CD14	CD14 molecule	5	Antimicrobials
CD8A	CD8a molecule	2	Antimicrobials
CD4	CD4 molecule	12	Antimicrobials
MASP1	mannan binding lectin serine peptidase 1	3	Antimicrobials
PROC	protein C, inactivator of coagulation factors Va and VIIIa	2	Antimicrobials
MAP2K2	mitogen-activated protein kinase kinase 2	19	Antimicrobials
MAP2K1	mitogen-activated protein kinase kinase 1	15	Antimicrobials
HRG	histidine rich glycoprotein	3	Antimicrobials
NDRG1	N-myc downstream regulated 1	8	Antimicrobials
IRF9	interferon regulatory factor 9	14	Antimicrobials
TRIM22	tripartite motif containing 22	11	Antimicrobials
LANCL1	LanC like 1	2	Antimicrobials
PPP4C	protein phosphatase 4 catalytic subunit	16	Antimicrobials
HMOX1	heme oxygenase 1	22	Antimicrobials
HMGB1	high mobility group box 1	13	Antimicrobials
HLA-B	major histocompatibility complex, class I, B	6	Antimicrobials
RNASE7	ribonuclease A family member 7	14	Antimicrobials
ABCC4	ATP binding cassette subfamily C member 4	13	Antimicrobials
HGF	hepatocyte growth factor	7	Antimicrobials
HDAC1	histone deacetylase 1	1	Antimicrobials
IFNLR1	interferon lambda receptor 1	1	Antimicrobials
PLSCR1	phospholipid scramblase 1	3	Antimicrobials
B2M	beta-2-microglobulin	15	Antimicrobials
BACH2	BTB domain and CNC homolog 2	6	Antimicrobials
TANK	TRAF family member associated NFKB activator	2	Antimicrobials
PIK3CG	phosphatidylinositol-4,5-bisphosphate 3-kinase catalytic subunit gamma	7	Antimicrobials
ARRB1	arrestin beta 1	11	Antimicrobials
RSAD2	radical S-adenosyl methionine domain containing 2	2	Antimicrobials
STAB2	stabilin 2	12	Antimicrobials
TBK1	TANK binding kinase 1	12	Antimicrobials
PDYN	prodynorphin	20	Antimicrobials
PDGFRB	platelet derived growth factor receptor beta	5	Antimicrobials
PDCD1	programmed cell death 1	2	Antimicrobials
PCSK2	proprotein convertase subtilisin/kexin type 2	20	Antimicrobials
PCSK1	proprotein convertase subtilisin/kexin type 1	5	Antimicrobials
ARG2	arginase 2	14	Antimicrobials
AQP9	aquaporin 9	15	Antimicrobials
FASLG	Fas ligand	1	Antimicrobials
APOH	apolipoprotein H	17	Antimicrobials
BIRC5	baculoviral IAP repeat containing 5	17	Antimicrobials
ANXA6	annexin A6	5	Antimicrobials
IL22	interleukin 22	12	Antimicrobials
VTN	vitronectin	17	Antimicrobials
VIM	vimentin	10	Antimicrobials
VCAM1	vascular cell adhesion molecule 1	1	Antimicrobials
PRDX1	peroxiredoxin 1	1	Antimicrobials
GFAP	glial fibrillary acidic protein	17	Antimicrobials
GBP2	guanylate binding protein 2	1	Antimicrobials
ALB	albumin	4	Antimicrobials
SLC29A3	solute carrier family 29 member 3	10	Antimicrobials
OAS1	2-5-oligoadenylate synthetase 1	12	Antimicrobials
AGER	advanced glycosylation end-product specific receptor	6	Antimicrobials
UNC93B1	unc-93 homolog B1, TLR signaling regulator	11	Antimicrobials
TNFSF4	TNF superfamily member 4	1	Antimicrobials
NOS1	nitric oxide synthase 1	12	Antimicrobials
ACTG1	actin gamma 1	17	Antimicrobials
ACTA1	actin alpha 1, skeletal muscle	1	Antimicrobials
ACO1	aconitase 1	9	Antimicrobials
SERPINA3	serpin family A member 3	14	Antimicrobials
CXCR1	C-X-C motif chemokine receptor 1	2	Antimicrobials
CCL15	C-C motif chemokine ligand 15	17	Antimicrobials
CCL14	C-C motif chemokine ligand 14	17	Antimicrobials
CCL4	C-C motif chemokine ligand 4	17	Antimicrobials
CCL16	C-C motif chemokine ligand 16	17	Antimicrobials
CCL19	C-C motif chemokine ligand 19	9	Antimicrobials
CCL13	C-C motif chemokine ligand 13	17	Antimicrobials
CCL18	C-C motif chemokine ligand 18	17	Antimicrobials
CCL17	C-C motif chemokine ligand 17	16	Antimicrobials
CCL26	C-C motif chemokine ligand 26	7	Antimicrobials
CCL22	C-C motif chemokine ligand 22	16	Antimicrobials
CCR3	C-C motif chemokine receptor 3	3	Antimicrobials
CCL28	C-C motif chemokine ligand 28	5	Antimicrobials
CCL4L1	C-C motif chemokine ligand 4 like 1	17	Antimicrobials
ACKR2	atypical chemokine receptor 2	3	Antimicrobials
CCR7	C-C motif chemokine receptor 7	17	Antimicrobials
CCL27	C-C motif chemokine ligand 27	9	Antimicrobials
CCR8	C-C motif chemokine receptor 8	3	Antimicrobials
ACKR4	atypical chemokine receptor 4	3	Antimicrobials
CCR10	C-C motif chemokine receptor 10	17	Antimicrobials
CCL2	C-C motif chemokine ligand 2	17	Antimicrobials
CCL21	C-C motif chemokine ligand 21	9	Antimicrobials
CCL7	C-C motif chemokine ligand 7	17	Antimicrobials
CCL5	C-C motif chemokine ligand 5	17	Antimicrobials
CCL3	C-C motif chemokine ligand 3	17	Antimicrobials
CCL20	C-C motif chemokine ligand 20	2	Antimicrobials
CCL11	C-C motif chemokine ligand 11	17	Antimicrobials
CCR5	C-C motif chemokine receptor 5	3	Antimicrobials
CCL23	C-C motif chemokine ligand 23	17	Antimicrobials
CCL25	C-C motif chemokine ligand 25	19	Antimicrobials
CCL1	C-C motif chemokine ligand 1	17	Antimicrobials
CCL3L3	C-C motif chemokine ligand 3 like 3	17	Antimicrobials
CCL4L2	C-C motif chemokine ligand 4 like 2	17	Antimicrobials
CXCL12	C-X-C motif chemokine ligand 12	10	Antimicrobials
XCL1	X-C motif chemokine ligand 1	1	Antimicrobials
CCL8	C-C motif chemokine ligand 8	17	Antimicrobials
CCL3L1	C-C motif chemokine ligand 3 like 1	17	Antimicrobials
CCR1	C-C motif chemokine receptor 1	3	Antimicrobials
CCL24	C-C motif chemokine ligand 24	7	Antimicrobials
XCL2	X-C motif chemokine ligand 2	1	Antimicrobials
CXCL1	C-X-C motif chemokine ligand 1	4	Antimicrobials
CXCL10	C-X-C motif chemokine ligand 10	4	Antimicrobials
CXCR4	C-X-C motif chemokine receptor 4	2	Antimicrobials
CXCL2	C-X-C motif chemokine ligand 2	4	Antimicrobials
CXCR6	C-X-C motif chemokine receptor 6	3	Antimicrobials
CCR4	C-C motif chemokine receptor 4	3	Antimicrobials
CXCL11	C-X-C motif chemokine ligand 11	4	Antimicrobials
TAFA5	TAFA chemokine like family member 5	22	Antimicrobials
TAFA3	TAFA chemokine like family member 3	1	Antimicrobials
TAFA4	TAFA chemokine like family member 4	3	Antimicrobials
TAFA1	TAFA chemokine like family member 1	3	Antimicrobials
TAFA2	TAFA chemokine like family member 2	12	Antimicrobials
CCL15-CCL14	CCL15-CCL14 readthrough (NMD candidate)	17	Antimicrobials
IL6	interleukin 6	7	Antimicrobials
TNF	tumor necrosis factor	6	Antimicrobials
IL1B	interleukin 1 beta	2	Antimicrobials
IL18	interleukin 18	11	Antimicrobials
PTK2B	protein tyrosine kinase 2 beta	8	Antimicrobials
VEGFA	vascular endothelial growth factor A	6	Antimicrobials
IL4	interleukin 4	5	Antimicrobials
CDH1	cadherin 1	16	Antimicrobials
CD40	CD40 molecule	20	Antimicrobials
DEFB103B	defensin beta 103B	8	Antimicrobials
F2RL1	F2R like trypsin receptor 1	5	Antimicrobials
MMP9	matrix metallopeptidase 9	20	Antimicrobials
LTBP1	latent transforming growth factor beta binding protein 1	2	Antimicrobials
DEFB4A	defensin beta 4A	8	Antimicrobials
TNFSF10	TNF superfamily member 10	3	Antimicrobials
IL13	interleukin 13	5	Antimicrobials
IL10	interleukin 10	1	Antimicrobials
IL2	interleukin 2	4	Antimicrobials
PPARG	peroxisome proliferator activated receptor gamma	3	Antimicrobials
FGR	FGR proto-oncogene, Src family tyrosine kinase	1	Antimicrobials
MIF	macrophage migration inhibitory factor	22	Antimicrobials
CRP	C-reactive protein	1	Antimicrobials
JAK2	Janus kinase 2	9	Antimicrobials
IL1A	interleukin 1 alpha	2	Antimicrobials
PTK2	protein tyrosine kinase 2	8	Antimicrobials
PTGDR	prostaglandin D2 receptor	14	Antimicrobials
CD86	CD86 molecule	3	Antimicrobials
HCK	HCK proto-oncogene, Src family tyrosine kinase	20	Antimicrobials
ARRB1	arrestin beta 1	11	Antimicrobials
GNAI1	G protein subunit alpha i1	7	Antimicrobials
VDR	vitamin D receptor	12	Antimicrobials
OLR1	oxidized low density lipoprotein receptor 1	12	Antimicrobials
GRK2	G protein-coupled receptor kinase 2	11	Antimicrobials
TXK	TXK tyrosine kinase	4	Antimicrobials
RNASE2	ribonuclease A family member 2	14	Antimicrobials
CD79A	CD79a molecule	19	BCRSignalingPathway
CD79B	CD79b molecule	17	BCRSignalingPathway
LYN	LYN proto-oncogene, Src family tyrosine kinase	8	BCRSignalingPathway
SYK	spleen associated tyrosine kinase	9	BCRSignalingPathway
BTK	Bruton tyrosine kinase	X	BCRSignalingPathway
BLNK	B cell linker	10	BCRSignalingPathway
VAV3	vav guanine nucleotide exchange factor 3	1	BCRSignalingPathway
VAV1	vav guanine nucleotide exchange factor 1	19	BCRSignalingPathway
VAV2	vav guanine nucleotide exchange factor 2	9	BCRSignalingPathway
RAC1	Rac family small GTPase 1	7	BCRSignalingPathway
RAC2	Rac family small GTPase 2	22	BCRSignalingPathway
RAC3	Rac family small GTPase 3	17	BCRSignalingPathway
PPP3CA	protein phosphatase 3 catalytic subunit alpha	4	BCRSignalingPathway
PPP3CB	protein phosphatase 3 catalytic subunit beta	10	BCRSignalingPathway
PPP3CC	protein phosphatase 3 catalytic subunit gamma	8	BCRSignalingPathway
CHP1	calcineurin like EF-hand protein 1	15	BCRSignalingPathway
PPP3R1	protein phosphatase 3 regulatory subunit B, alpha	2	BCRSignalingPathway
PPP3R2	protein phosphatase 3 regulatory subunit B, beta	9	BCRSignalingPathway
CHP2	calcineurin like EF-hand protein 2	16	BCRSignalingPathway
NFAT5	nuclear factor of activated T cells 5	16	BCRSignalingPathway
NFATC1	nuclear factor of activated T cells 1	18	BCRSignalingPathway
NFATC2	nuclear factor of activated T cells 2	20	BCRSignalingPathway
NFATC3	nuclear factor of activated T cells 3	16	BCRSignalingPathway
NFATC4	nuclear factor of activated T cells 4	14	BCRSignalingPathway
HRAS	HRas proto-oncogene, GTPase	11	BCRSignalingPathway
KRAS	KRAS proto-oncogene, GTPase	14	BCRSignalingPathway
IGHD3-16	immunoglobulin heavy diversity 3-16	14	BCRSignalingPathway
IGHD3-22	immunoglobulin heavy diversity 3-22	14	BCRSignalingPathway
IGHD3-3	immunoglobulin heavy diversity 3-3	14	BCRSignalingPathway
IGHD3-9	immunoglobulin heavy diversity 3-9	14	BCRSignalingPathway
IGHD4-11	immunoglobulin heavy diversity 4-11 (non-functional)	14	BCRSignalingPathway
IGHD4-17	immunoglobulin heavy diversity 4-17	14	BCRSignalingPathway
IGHD4-23	immunoglobulin heavy diversity 4-23 (non-functional)	14	BCRSignalingPathway
IGHD4-4	immunoglobulin heavy diversity 4-4	14	BCRSignalingPathway
IGHD5-12	immunoglobulin heavy diversity 5-12	14	BCRSignalingPathway
IGHD5-18	immunoglobulin heavy diversity 5-18	14	BCRSignalingPathway
IGHD5-24	immunoglobulin heavy diversity 5-24 (non-functional)	14	BCRSignalingPathway
IGHD5-5	immunoglobulin heavy diversity 5-5	14	BCRSignalingPathway
IGHD6-13	immunoglobulin heavy diversity 6-13	14	BCRSignalingPathway
IGHD6-19	immunoglobulin heavy diversity 6-19	14	BCRSignalingPathway
IGHD6-25	immunoglobulin heavy diversity 6-25	14	BCRSignalingPathway
IGHD6-6	immunoglobulin heavy diversity 6-6	14	BCRSignalingPathway
IGHD7-27	immunoglobulin heavy diversity 7-27	14	BCRSignalingPathway
IGHE	immunoglobulin heavy constant epsilon	14	BCRSignalingPathway
IGHG1	immunoglobulin heavy constant gamma 1 (G1m marker)	14	BCRSignalingPathway
IGHG2	immunoglobulin heavy constant gamma 2 (G2m marker)	14	BCRSignalingPathway
IGHG3	immunoglobulin heavy constant gamma 3 (G3m marker)	14	BCRSignalingPathway
IGHG4	immunoglobulin heavy constant gamma 4 (G4m marker)	14	BCRSignalingPathway
IGHJ1	immunoglobulin heavy joining 1	14	BCRSignalingPathway
IGHJ2	immunoglobulin heavy joining 2	14	BCRSignalingPathway
IGHJ3	immunoglobulin heavy joining 3	14	BCRSignalingPathway
IGHJ4	immunoglobulin heavy joining 4	14	BCRSignalingPathway
IGHJ5	immunoglobulin heavy joining 5	14	BCRSignalingPathway
IGHJ6	immunoglobulin heavy joining 6	14	BCRSignalingPathway
IGHM	immunoglobulin heavy constant mu	14	BCRSignalingPathway
IGH	immunoglobulin heavy locus	14	BCRSignalingPathway
IGHV1-18	immunoglobulin heavy variable 1-18	14	BCRSignalingPathway
IGHV1-2	immunoglobulin heavy variable 1-2	14	BCRSignalingPathway
IGHV1-24	immunoglobulin heavy variable 1-24	14	BCRSignalingPathway
IGHV1-3	immunoglobulin heavy variable 1-3	14	BCRSignalingPathway
IGHV1-45	immunoglobulin heavy variable 1-45	14	BCRSignalingPathway
IGHV1-46	immunoglobulin heavy variable 1-46	14	BCRSignalingPathway
IGHV1-58	immunoglobulin heavy variable 1-58	14	BCRSignalingPathway
IGHV1-69	immunoglobulin heavy variable 1-69	14	BCRSignalingPathway
IGHV1-8	immunoglobulin heavy variable 1-8	14	BCRSignalingPathway
IGHV1-38-4	immunoglobulin heavy variable 1-38-4 (non-functional)	14	BCRSignalingPathway
IGHV1-69-2	immunoglobulin heavy variable 1-69-2	14	BCRSignalingPathway
IGHV2-26	immunoglobulin heavy variable 2-26	14	BCRSignalingPathway
IGHV2-5	immunoglobulin heavy variable 2-5	14	BCRSignalingPathway
IGHV2-70	immunoglobulin heavy variable 2-70	14	BCRSignalingPathway
IGHV3-11	immunoglobulin heavy variable 3-11	14	BCRSignalingPathway
IGHV3-13	immunoglobulin heavy variable 3-13	14	BCRSignalingPathway
IGHV3-15	immunoglobulin heavy variable 3-15	14	BCRSignalingPathway
IGHV3-16	immunoglobulin heavy variable 3-16 (non-functional)	14	BCRSignalingPathway
IGHV3-20	immunoglobulin heavy variable 3-20	14	BCRSignalingPathway
IGHV3-21	immunoglobulin heavy variable 3-21	14	BCRSignalingPathway
IGHV3-23	immunoglobulin heavy variable 3-23	14	BCRSignalingPathway
IGHV3-30	immunoglobulin heavy variable 3-30	14	BCRSignalingPathway
IGHV3-30-3	immunoglobulin heavy variable 3-30-3	14	BCRSignalingPathway
IGHV3-30-5	immunoglobulin heavy variable 3-30-5	14	BCRSignalingPathway
IGHV3-33	immunoglobulin heavy variable 3-33	14	BCRSignalingPathway
IGHV3-35	immunoglobulin heavy variable 3-35 (non-functional)	14	BCRSignalingPathway
IGHV3-38	immunoglobulin heavy variable 3-38 (non-functional)	14	BCRSignalingPathway
IGHV3-43	immunoglobulin heavy variable 3-43	14	BCRSignalingPathway
IGHV3-48	immunoglobulin heavy variable 3-48	14	BCRSignalingPathway
IGHV3-49	immunoglobulin heavy variable 3-49	14	BCRSignalingPathway
IGHV3-53	immunoglobulin heavy variable 3-53	14	BCRSignalingPathway
IGHV3-64	immunoglobulin heavy variable 3-64	14	BCRSignalingPathway
IGHV3-66	immunoglobulin heavy variable 3-66	14	BCRSignalingPathway
IGHV3-7	immunoglobulin heavy variable 3-7	14	BCRSignalingPathway
IGHV3-72	immunoglobulin heavy variable 3-72	14	BCRSignalingPathway
IGHV3-73	immunoglobulin heavy variable 3-73	14	BCRSignalingPathway
IGHV3-74	immunoglobulin heavy variable 3-74	14	BCRSignalingPathway
IGHV3-9	immunoglobulin heavy variable 3-9	14	BCRSignalingPathway
IGHV3-38-3	immunoglobulin heavy variable 3-38-3 (non-functional)	14	BCRSignalingPathway
IGHV3-69-1	immunoglobulin heavy variable 3-69-1 (pseudogene)	14	BCRSignalingPathway
IGHV4-28	immunoglobulin heavy variable 4-28	14	BCRSignalingPathway
IGHV4-30-1	immunoglobulin heavy variable 4-30-1	14	BCRSignalingPathway
IGHV4-30-2	immunoglobulin heavy variable 4-30-2	14	BCRSignalingPathway
IGHV4-30-4	immunoglobulin heavy variable 4-30-4	14	BCRSignalingPathway
IGHV4-31	immunoglobulin heavy variable 4-31	14	BCRSignalingPathway
IGHV4-34	immunoglobulin heavy variable 4-34	14	BCRSignalingPathway
IGHV4-39	immunoglobulin heavy variable 4-39	14	BCRSignalingPathway
IGHV4-4	immunoglobulin heavy variable 4-4	14	BCRSignalingPathway
IGHV4-59	immunoglobulin heavy variable 4-59	14	BCRSignalingPathway
IGHV4-61	immunoglobulin heavy variable 4-61	14	BCRSignalingPathway
IGHV4-38-2	immunoglobulin heavy variable 4-38-2	14	BCRSignalingPathway
IGHV5-51	immunoglobulin heavy variable 5-51	14	BCRSignalingPathway
IGHV5-10-1	immunoglobulin heavy variable 5-10-1	14	BCRSignalingPathway
IGHV6-1	immunoglobulin heavy variable 6-1	14	BCRSignalingPathway
IGHV7-4-1	immunoglobulin heavy variable 7-4-1	14	BCRSignalingPathway
IGHV7-81	immunoglobulin heavy variable 7-81 (non-functional)	14	BCRSignalingPathway
IGK	immunoglobulin kappa locus	2	BCRSignalingPathway
IGKC	immunoglobulin kappa constant	2	BCRSignalingPathway
IGKDEL	immunoglobulin kappa deleting element or like	2	BCRSignalingPathway
IGKJ	-	2	BCRSignalingPathway
IGKJ1	immunoglobulin kappa joining 1	2	BCRSignalingPathway
IGKJ2	immunoglobulin kappa joining 2	2	BCRSignalingPathway
IGKJ3	immunoglobulin kappa joining 3	2	BCRSignalingPathway
IGKJ4	immunoglobulin kappa joining 4	2	BCRSignalingPathway
IGKJ5	immunoglobulin kappa joining 5	2	BCRSignalingPathway
IGKV@	-	2	BCRSignalingPathway
IGKV1-12	immunoglobulin kappa variable 1-12	2	BCRSignalingPathway
IGKV1-13	immunoglobulin kappa variable 1-13	2	BCRSignalingPathway
IGKV1-16	immunoglobulin kappa variable 1-16	2	BCRSignalingPathway
IGKV1-17	immunoglobulin kappa variable 1-17	2	BCRSignalingPathway
IGKV1-27	immunoglobulin kappa variable 1-27	2	BCRSignalingPathway
IGKV1-33	immunoglobulin kappa variable 1-33	2	BCRSignalingPathway
IGKV1-37	immunoglobulin kappa variable 1-37 (non-functional)	2	BCRSignalingPathway
IGKV1-39	immunoglobulin kappa variable 1-39	2	BCRSignalingPathway
IGKV1-5	immunoglobulin kappa variable 1-5	2	BCRSignalingPathway
IGKV1-6	immunoglobulin kappa variable 1-6	2	BCRSignalingPathway
IGKV1-8	immunoglobulin kappa variable 1-8	2	BCRSignalingPathway
IGKV1-9	immunoglobulin kappa variable 1-9	2	BCRSignalingPathway
IGKV1D-12	immunoglobulin kappa variable 1D-12	2	BCRSignalingPathway
IGKV1D-13	immunoglobulin kappa variable 1D-13	2	BCRSignalingPathway
IGKV1D-16	immunoglobulin kappa variable 1D-16	2	BCRSignalingPathway
IGKV1D-17	immunoglobulin kappa variable 1D-17	2	BCRSignalingPathway
IGKV1D-33	immunoglobulin kappa variable 1D-33	2	BCRSignalingPathway
IGKV1D-37	immunoglobulin kappa variable 1D-37 (non-functional)	2	BCRSignalingPathway
IGKV1D-39	immunoglobulin kappa variable 1D-39	2	BCRSignalingPathway
IGKV1D-42	immunoglobulin kappa variable 1D-42 (non-functional)	2	BCRSignalingPathway
IGKV1D-43	immunoglobulin kappa variable 1D-43	2	BCRSignalingPathway
IGKV1D-8	immunoglobulin kappa variable 1D-8	2	BCRSignalingPathway
IGKV2-24	immunoglobulin kappa variable 2-24	2	BCRSignalingPathway
IGKV2-28	immunoglobulin kappa variable 2-28	2	BCRSignalingPathway
IGKV2-30	immunoglobulin kappa variable 2-30	2	BCRSignalingPathway
IGKV2-40	immunoglobulin kappa variable 2-40	2	BCRSignalingPathway
IGKV2D-24	immunoglobulin kappa variable 2D-24 (non-functional)	2	BCRSignalingPathway
IGKV2D-28	immunoglobulin kappa variable 2D-28	2	BCRSignalingPathway
IGKV2D-29	immunoglobulin kappa variable 2D-29	2	BCRSignalingPathway
IGKV2D-30	immunoglobulin kappa variable 2D-30	2	BCRSignalingPathway
IGKV2D-40	immunoglobulin kappa variable 2D-40	2	BCRSignalingPathway
IGKV3-11	immunoglobulin kappa variable 3-11	2	BCRSignalingPathway
IGKV3-15	immunoglobulin kappa variable 3-15	2	BCRSignalingPathway
IGKV3-20	immunoglobulin kappa variable 3-20	2	BCRSignalingPathway
IGKV3-7	immunoglobulin kappa variable 3-7 (non-functional)	2	BCRSignalingPathway
IGKV3D-11	immunoglobulin kappa variable 3D-11	2	BCRSignalingPathway
IGKV3D-15	immunoglobulin kappa variable 3D-15	2	BCRSignalingPathway
IGKV3D-20	immunoglobulin kappa variable 3D-20	2	BCRSignalingPathway
IGKV3D-7	immunoglobulin kappa variable 3D-7	2	BCRSignalingPathway
IGKV4-1	immunoglobulin kappa variable 4-1	2	BCRSignalingPathway
IGKV5-2	immunoglobulin kappa variable 5-2	2	BCRSignalingPathway
IGKV6-21	immunoglobulin kappa variable 6-21 (non-functional)	2	BCRSignalingPathway
IGKV6D-21	immunoglobulin kappa variable 6D-21 (non-functional)	2	BCRSignalingPathway
IGKV6D-41	immunoglobulin kappa variable 6D-41 (non-functional)	2	BCRSignalingPathway
IGL	immunoglobulin lambda locus	22	BCRSignalingPathway
IGLC1	immunoglobulin lambda constant 1	22	BCRSignalingPathway
IGLC2	immunoglobulin lambda constant 2	22	BCRSignalingPathway
IGLC3	immunoglobulin lambda constant 3 (Kern-Oz+ marker)	22	BCRSignalingPathway
IGLC6	immunoglobulin lambda constant 6	22	BCRSignalingPathway
IGLC7	immunoglobulin lambda constant 7	22	BCRSignalingPathway
IGLJ	-	22	BCRSignalingPathway
IGLJ1	immunoglobulin lambda joining 1	22	BCRSignalingPathway
IGLJ2	immunoglobulin lambda joining 2	22	BCRSignalingPathway
IGLJ3	immunoglobulin lambda joining 3	22	BCRSignalingPathway
IGLJ4	immunoglobulin lambda joining 4 (non-functional)	22	BCRSignalingPathway
IGLJ5	immunoglobulin lambda joining 5 (non-functional)	22	BCRSignalingPathway
IGLJ6	immunoglobulin lambda joining 6	22	BCRSignalingPathway
IGLJ7	immunoglobulin lambda joining 7	22	BCRSignalingPathway
IGLV@	-	22	BCRSignalingPathway
IGLV1-36	immunoglobulin lambda variable 1-36	22	BCRSignalingPathway
IGLV1-40	immunoglobulin lambda variable 1-40	22	BCRSignalingPathway
IGLV1-44	immunoglobulin lambda variable 1-44	22	BCRSignalingPathway
IGLV1-47	immunoglobulin lambda variable 1-47	22	BCRSignalingPathway
IGLV1-50	immunoglobulin lambda variable 1-50 (non-functional)	22	BCRSignalingPathway
IGLV1-51	immunoglobulin lambda variable 1-51	22	BCRSignalingPathway
IGLV10-54	immunoglobulin lambda variable 10-54	22	BCRSignalingPathway
IGLV11-55	immunoglobulin lambda variable 11-55 (non-functional)	22	BCRSignalingPathway
IGLV2-11	immunoglobulin lambda variable 2-11	22	BCRSignalingPathway
IGLV2-14	immunoglobulin lambda variable 2-14	22	BCRSignalingPathway
IGLV2-18	immunoglobulin lambda variable 2-18	22	BCRSignalingPathway
IGLV2-23	immunoglobulin lambda variable 2-23	22	BCRSignalingPathway
IGLV2-33	immunoglobulin lambda variable 2-33 (non-functional)	22	BCRSignalingPathway
IGLV2-8	immunoglobulin lambda variable 2-8	22	BCRSignalingPathway
IGLV3-1	immunoglobulin lambda variable 3-1	22	BCRSignalingPathway
IGLV3-10	immunoglobulin lambda variable 3-10	22	BCRSignalingPathway
IGLV3-12	immunoglobulin lambda variable 3-12	22	BCRSignalingPathway
IGLV3-16	immunoglobulin lambda variable 3-16	22	BCRSignalingPathway
IGLV3-19	immunoglobulin lambda variable 3-19	22	BCRSignalingPathway
IGLV3-21	immunoglobulin lambda variable 3-21	22	BCRSignalingPathway
IGLV3-22	immunoglobulin lambda variable 3-22	22	BCRSignalingPathway
IGLV3-25	immunoglobulin lambda variable 3-25	22	BCRSignalingPathway
IGLV3-27	immunoglobulin lambda variable 3-27	22	BCRSignalingPathway
IGLV3-32	immunoglobulin lambda variable 3-32 (non-functional)	22	BCRSignalingPathway
IGLV3-9	immunoglobulin lambda variable 3-9	22	BCRSignalingPathway
IGLV4-3	immunoglobulin lambda variable 4-3	22	BCRSignalingPathway
IGLV4-60	immunoglobulin lambda variable 4-60	22	BCRSignalingPathway
IGLV4-69	immunoglobulin lambda variable 4-69	22	BCRSignalingPathway
IGLV5-37	immunoglobulin lambda variable 5-37	22	BCRSignalingPathway
IGLV5-39	immunoglobulin lambda variable 5-39	22	BCRSignalingPathway
IGLV5-45	immunoglobulin lambda variable 5-45	22	BCRSignalingPathway
IGLV5-48	immunoglobulin lambda variable 5-48 (non-functional)	22	BCRSignalingPathway
IGLV5-52	immunoglobulin lambda variable 5-52	22	BCRSignalingPathway
IGLV6-57	immunoglobulin lambda variable 6-57	22	BCRSignalingPathway
IGLV7-43	immunoglobulin lambda variable 7-43	22	BCRSignalingPathway
IGLV7-46	immunoglobulin lambda variable 7-46	22	BCRSignalingPathway
IGLV8-61	immunoglobulin lambda variable 8-61	22	BCRSignalingPathway
IGLV9-49	immunoglobulin lambda variable 9-49	22	BCRSignalingPathway
C3	complement C3	19	Chemokines
C5	complement C5	9	Chemokines
CAMP	cathelicidin antimicrobial peptide	3	Chemokines
CCL1	C-C motif chemokine ligand 1	17	Chemokines
CCL11	C-C motif chemokine ligand 11	17	Chemokines
CCL13	C-C motif chemokine ligand 13	17	Chemokines
CCL14	C-C motif chemokine ligand 14	17	Chemokines
CCL15-CCL14	CCL15-CCL14 readthrough (NMD candidate)	17	Chemokines
CCL15	C-C motif chemokine ligand 15	17	Chemokines
CCL16	C-C motif chemokine ligand 16	17	Chemokines
CCL17	C-C motif chemokine ligand 17	16	Chemokines
CCL18	C-C motif chemokine ligand 18	17	Chemokines
CCL19	C-C motif chemokine ligand 19	9	Chemokines
CCL2	C-C motif chemokine ligand 2	17	Chemokines
CCL20	C-C motif chemokine ligand 20	2	Chemokines
CCL21	C-C motif chemokine ligand 21	9	Chemokines
CCL22	C-C motif chemokine ligand 22	16	Chemokines
CCL23	C-C motif chemokine ligand 23	17	Chemokines
CCL24	C-C motif chemokine ligand 24	7	Chemokines
CCL25	C-C motif chemokine ligand 25	19	Chemokines
CCL26	C-C motif chemokine ligand 26	7	Chemokines
CCL27	C-C motif chemokine ligand 27	9	Chemokines
CCL28	C-C motif chemokine ligand 28	5	Chemokines
CCL3	C-C motif chemokine ligand 3	17	Chemokines
CCL3L1	C-C motif chemokine ligand 3 like 1	17	Chemokines
CCL3P1	C-C motif chemokine ligand 3 pseudogene 1	17	Chemokines
CCL3L3	C-C motif chemokine ligand 3 like 3	17	Chemokines
CCL4	C-C motif chemokine ligand 4	17	Chemokines
CCL4L2	C-C motif chemokine ligand 4 like 2	17	Chemokines
CCL4L1	C-C motif chemokine ligand 4 like 1	17	Chemokines
CCL5	C-C motif chemokine ligand 5	17	Chemokines
CCL7	C-C motif chemokine ligand 7	17	Chemokines
CCL8	C-C motif chemokine ligand 8	17	Chemokines
CKLF	chemokine like factor	16	Chemokines
CMA1	chymase 1	14	Chemokines
CTSG	cathepsin G	14	Chemokines
CX3CL1	C-X3-C motif chemokine ligand 1	16	Chemokines
CXCL1	C-X-C motif chemokine ligand 1	4	Chemokines
CXCL10	C-X-C motif chemokine ligand 10	4	Chemokines
CXCL11	C-X-C motif chemokine ligand 11	4	Chemokines
CXCL12	C-X-C motif chemokine ligand 12	10	Chemokines
CXCL13	C-X-C motif chemokine ligand 13	4	Chemokines
CXCL14	C-X-C motif chemokine ligand 14	5	Chemokines
CXCL16	C-X-C motif chemokine ligand 16	17	Chemokines
CXCL17	C-X-C motif chemokine ligand 17	19	Chemokines
CXCL2	C-X-C motif chemokine ligand 2	4	Chemokines
CXCL3	C-X-C motif chemokine ligand 3	4	Chemokines
CXCL5	C-X-C motif chemokine ligand 5	4	Chemokines
CXCL6	C-X-C motif chemokine ligand 6	4	Chemokines
CXCL9	C-X-C motif chemokine ligand 9	4	Chemokines
CCN1	cellular communication network factor 1	1	Chemokines
DEFA1	defensin alpha 1	8	Chemokines
DEFA3	defensin alpha 3	8	Chemokines
DEFA5	defensin alpha 5	8	Chemokines
DEFB1	defensin beta 1	8	Chemokines
DEFB103B	defensin beta 103B	8	Chemokines
DEFB104A	defensin beta 104A	8	Chemokines
DEFB4A	defensin beta 4A	8	Chemokines
EDN1	endothelin 1	6	Chemokines
EDN2	endothelin 2	1	Chemokines
EDN3	endothelin 3	20	Chemokines
FGF10	fibroblast growth factor 10	5	Chemokines
FGF2	fibroblast growth factor 2	4	Chemokines
HTN3	histatin 3	4	Chemokines
CXCL8	C-X-C motif chemokine ligand 8	4	Chemokines
LECT2	leukocyte cell derived chemotaxin 2	5	Chemokines
PF4	platelet factor 4	4	Chemokines
PF4V1	platelet factor 4 variant 1	4	Chemokines
PLAU	plasminogen activator, urokinase	10	Chemokines
PPBP	pro-platelet basic protein	4	Chemokines
PPBPP1	pro-platelet basic protein pseudogene 1	4	Chemokines
PROK2	prokineticin 2	3	Chemokines
RNASE2	ribonuclease A family member 2	14	Chemokines
SAA1	serum amyloid A1	11	Chemokines
SAA2	serum amyloid A2	11	Chemokines
SBDS	SBDS ribosome maturation factor	7	Chemokines
SEMA3A	semaphorin 3A	7	Chemokines
SEMA3B	semaphorin 3B	3	Chemokines
SEMA3C	semaphorin 3C	7	Chemokines
SEMA3D	semaphorin 3D	7	Chemokines
SEMA3E	semaphorin 3E	7	Chemokines
SEMA3F	semaphorin 3F	3	Chemokines
SEMA3G	semaphorin 3G	3	Chemokines
SEMA4A	semaphorin 4A	1	Chemokines
SEMA4B	semaphorin 4B	15	Chemokines
SEMA4C	semaphorin 4C	2	Chemokines
SEMA4D	semaphorin 4D	9	Chemokines
SEMA4F	ssemaphorin 4F	2	Chemokines
SEMA4G	semaphorin 4G	10	Chemokines
SEMA5A	semaphorin 5A	5	Chemokines
SEMA5B	semaphorin 5B	3	Chemokines
SEMA6A	semaphorin 6A	5	Chemokines
SEMA6B	semaphorin 6B	19	Chemokines
SEMA6C	semaphorin 6C	1	Chemokines
SEMA6D	semaphorin 6D	15	Chemokines
SEMA7A	semaphorin 7A (John Milton Hagen blood group)	15	Chemokines
SLIT1	slit guidance ligand 1	10	Chemokines
SLIT2	slit guidance ligand 2	4	Chemokines
TNC	tenascin C	9	Chemokines
TYMP	thymidine phosphorylase	22	Chemokines
XCL1	X-C motif chemokine ligand 1	1	Chemokines
XCL2	X-C motif chemokine ligand 2	1	Chemokines
C5AR1	complement C5a receptor 1	19	Chemokine_Receptors
ACKR2	atypical chemokine receptor 2	3	Chemokine_Receptors
CCR1	C-C motif chemokine receptor 1	3	Chemokine_Receptors
CCR10	C-C motif chemokine receptor 10	17	Chemokine_Receptors
CCR3	C-C motif chemokine receptor 3	3	Chemokine_Receptors
CCR4	C-C motif chemokine receptor 4	3	Chemokine_Receptors
CCR5	C-C motif chemokine receptor 5	3	Chemokine_Receptors
CCR6	C-C motif chemokine receptor 6	6	Chemokine_Receptors
CCR7	C-C motif chemokine receptor 7	17	Chemokine_Receptors
CCR8	C-C motif chemokine receptor 8	3	Chemokine_Receptors
CCR9	C-C motif chemokine receptor 9	3	Chemokine_Receptors
ACKR4	atypical chemokine receptor 4	3	Chemokine_Receptors
CCRL2	C-C motif chemokine receptor like 2	3	Chemokine_Receptors
CMKLR1	chemerin chemokine-like receptor 1	12	Chemokine_Receptors
CX3CR1	C-X3-C motif chemokine receptor 1	3	Chemokine_Receptors
CXCR3	C-X-C motif chemokine receptor 3	X	Chemokine_Receptors
CXCR4	C-X-C motif chemokine receptor 4	2	Chemokine_Receptors
CXCR5	C-X-C motif chemokine receptor 5	11	Chemokine_Receptors
CXCR6	C-X-C motif chemokine receptor 6	3	Chemokine_Receptors
ACKR3	atypical chemokine receptor 3	2	Chemokine_Receptors
CYSLTR1	cysteinyl leukotriene receptor 1	X	Chemokine_Receptors
CYSLTR2	cysteinyl leukotriene receptor 2	13	Chemokine_Receptors
ACKR1	atypical chemokine receptor 1 (Duffy blood group)	1	Chemokine_Receptors
EDNRA	endothelin receptor type A	4	Chemokine_Receptors
EDNRB	endothelin receptor type B	13	Chemokine_Receptors
FPR1	formyl peptide receptor 1	19	Chemokine_Receptors
FPR2	formyl peptide receptor 2	19	Chemokine_Receptors
FPR2	formyl peptide receptor 2	19	Chemokine_Receptors
GPR17	G protein-coupled receptor 17	2	Chemokine_Receptors
GPR32	G protein-coupled receptor 32	19	Chemokine_Receptors
GPR33	G protein-coupled receptor 33	14	Chemokine_Receptors
PTGDR2	prostaglandin D2 receptor 2	11	Chemokine_Receptors
C5AR2	complement component 5a receptor 2	19	Chemokine_Receptors
CXCR1	C-X-C motif chemokine receptor 1	2	Chemokine_Receptors
CXCR2	C-X-C motif chemokine receptor 2	2	Chemokine_Receptors
LTB4R	leukotriene B4 receptor	14	Chemokine_Receptors
LTB4R2	leukotriene B4 receptor 2	14	Chemokine_Receptors
PLAUR	plasminogen activator, urokinase receptor	19	Chemokine_Receptors
PLXNA1	plexin A1	3	Chemokine_Receptors
PLXNA2	plexin A2	1	Chemokine_Receptors
PLXNA3	plexin A3	X	Chemokine_Receptors
PLXNA4	plexin A4	7	Chemokine_Receptors
PLXNB1	plexin B1	3	Chemokine_Receptors
PLXNB2	plexin B2	22	Chemokine_Receptors
PLXNB3	plexin B3	X	Chemokine_Receptors
PLXNC1	plexin C1	12	Chemokine_Receptors
PLXND1	plexin D1	3	Chemokine_Receptors
PTAFR	platelet activating factor receptor	1	Chemokine_Receptors
ROBO1	roundabout guidance receptor 1	3	Chemokine_Receptors
ROBO2	roundabout guidance receptor 2	3	Chemokine_Receptors
ROBO3	roundabout guidance receptor 3	11	Chemokine_Receptors
RXFP3	relaxin family peptide receptor 3	5	Chemokine_Receptors
XCR1	X-C motif chemokine receptor 1	3	Chemokine_Receptors
ADIPOQ	adiponectin, C1Q and collagen domain containing	3	Cytokines
ADM	adrenomedullin	11	Cytokines
ADM2	adrenomedullin 2	22	Cytokines
AGRP	agouti related neuropeptide	16	Cytokines
AGT	angiotensinogen	1	Cytokines
AMBN	ameloblastin	4	Cytokines
AMELX	amelogenin X-linked	X	Cytokines
AMH	anti-Mullerian hormone	19	Cytokines
ANGPTL5	angiopoietin like 5	11	Cytokines
ANGPTL7	angiopoietin like 7	1	Cytokines
APLN	apelin	X	Cytokines
AREG	amphiregulin	4	Cytokines
MANF	mesencephalic astrocyte derived neurotrophic factor	3	Cytokines
CDNF	cerebral dopamine neurotrophic factor	10	Cytokines
ARTN	artemin	1	Cytokines
AVP	arginine vasopressin	20	Cytokines
AZU1	azurocidin 1	19	Cytokines
BDNF	brain derived neurotrophic factor	11	Cytokines
BMP1	bone morphogenetic protein 1	8	Cytokines
BMP10	bone morphogenetic protein 10	2	Cytokines
BMP15	bone morphogenetic protein 15	X	Cytokines
BMP2	bone morphogenetic protein 2	20	Cytokines
BMP3	bone morphogenetic protein 3	4	Cytokines
BMP4	bone morphogenetic protein 4	14	Cytokines
BMP5	bone morphogenetic protein 5	6	Cytokines
BMP6	bone morphogenetic protein 6	6	Cytokines
BMP7	bone morphogenetic protein 7	20	Cytokines
BMP8A	bone morphogenetic protein 8a	1	Cytokines
BMP8B	bone morphogenetic protein 8b	1	Cytokines
BTC	betacellulin	4	Cytokines
MYDGF	myeloid derived growth factor	19	Cytokines
C3	complement C3	19	Cytokines
C5	complement C5	9	Cytokines
CALCA	calcitonin related polypeptide alpha	11	Cytokines
CALCB	calcitonin related polypeptide beta	11	Cytokines
CAMP	cathelicidin antimicrobial peptide	3	Cytokines
CAT	catalase	11	Cytokines
CCK	cholecystokinin	3	Cytokines
CCL1	C-C motif chemokine ligand 1	17	Cytokines
CCL11	C-C motif chemokine ligand 11	17	Cytokines
CCL13	C-C motif chemokine ligand 13	17	Cytokines
CCL14	C-C motif chemokine ligand 14	17	Cytokines
CCL15-CCL14	CCL15-CCL14 readthrough (NMD candidate)	17	Cytokines
CCL15	C-C motif chemokine ligand 15	17	Cytokines
CCL16	C-C motif chemokine ligand 16	17	Cytokines
CCL17	C-C motif chemokine ligand 17	16	Cytokines
CCL18	C-C motif chemokine ligand 18	17	Cytokines
CCL19	C-C motif chemokine ligand 19	9	Cytokines
CCL2	C-C motif chemokine ligand 2	17	Cytokines
CCL20	C-C motif chemokine ligand 20	2	Cytokines
CCL21	C-C motif chemokine ligand 21	9	Cytokines
CCL22	C-C motif chemokine ligand 22	16	Cytokines
CCL23	C-C motif chemokine ligand 23	17	Cytokines
CCL24	C-C motif chemokine ligand 24	7	Cytokines
CCL25	C-C motif chemokine ligand 25	19	Cytokines
CCL26	C-C motif chemokine ligand 26	7	Cytokines
CCL27	C-C motif chemokine ligand 27	9	Cytokines
CCL28	C-C motif chemokine ligand 28	5	Cytokines
CCL3	C-C motif chemokine ligand 3	17	Cytokines
CCL3L1	C-C motif chemokine ligand 3 like 1	17	Cytokines
CCL3P1	C-C motif chemokine ligand 3 pseudogene 1	17	Cytokines
CCL3L3	C-C motif chemokine ligand 3 like 3	17	Cytokines
CCL4	C-C motif chemokine ligand 4	17	Cytokines
CCL4L2	C-C motif chemokine ligand 4 like 2	17	Cytokines
CCL4L1	C-C motif chemokine ligand 4 like 1	17	Cytokines
CCL5	C-C motif chemokine ligand 5	17	Cytokines
CCL7	C-C motif chemokine ligand 7	17	Cytokines
CCL8	C-C motif chemokine ligand 8	17	Cytokines
CD320	CD320 molecule	19	Cytokines
CD40LG	CD40 ligand	X	Cytokines
CD70	CD70 molecule	19	Cytokines
ADA2	adenosine deaminase 2	22	Cytokines
CER1	cerberus 1, DAN family BMP antagonist	9	Cytokines
CGA	glycoprotein hormones, alpha polypeptide	6	Cytokines
CGB3	chorionic gonadotropin subunit beta 3	19	Cytokines
CGB1	chorionic gonadotropin subunit beta 1	19	Cytokines
CGB2	chorionic gonadotropin subunit beta 2	19	Cytokines
CGB5	chorionic gonadotropin subunit beta 5	19	Cytokines
CGB7	chorionic gonadotropin subunit beta 7	19	Cytokines
CGB8	chorionic gonadotropin subunit beta 8	19	Cytokines
CHGA	chromogranin A	14	Cytokines
CHGB	chromogranin B	20	Cytokines
CKLF	chemokine like factor	16	Cytokines
CLCF1	cardiotrophin like cytokine factor 1	11	Cytokines
CLEC11A	C-type lectin domain containing 11A	19	Cytokines
CMA1	chymase 1	14	Cytokines
CMTM1	CKLF like MARVEL transmembrane domain containing 1	16	Cytokines
CMTM2	CKLF like MARVEL transmembrane domain containing 2	16	Cytokines
CMTM3	CKLF like MARVEL transmembrane domain containing 3	16	Cytokines
CMTM4	CKLF like MARVEL transmembrane domain containing 4	16	Cytokines
CMTM5	CKLF like MARVEL transmembrane domain containing 5	14	Cytokines
CMTM6	CKLF like MARVEL transmembrane domain containing 6	3	Cytokines
CMTM7	CKLF like MARVEL transmembrane domain containing 7	3	Cytokines
CMTM8	CKLF like MARVEL transmembrane domain containing 8	3	Cytokines
CNTF	ciliary neurotrophic factor	11	Cytokines
CORT	cortistatin	1	Cytokines
CRH	corticotropin releasing hormone	8	Cytokines
CSF1	colony stimulating factor 1	1	Cytokines
CSF2	colony stimulating factor 2	5	Cytokines
CSF3	colony stimulating factor 3	17	Cytokines
CSH1	chorionic somatomammotropin hormone 1	17	Cytokines
CSH2	chorionic somatomammotropin hormone 2	17	Cytokines
CSHL1	chorionic somatomammotropin hormone like 1	17	Cytokines
CSPG5	chondroitin sulfate proteoglycan 5	3	Cytokines
CTF1	cardiotrophin 1	16	Cytokines
CCN2	cellular communication network factor 2	6	Cytokines
CTSG	cathepsin G	14	Cytokines
CX3CL1	C-X3-C motif chemokine ligand 1	16	Cytokines
CXCL1	C-X-C motif chemokine ligand 1	4	Cytokines
CXCL10	C-X-C motif chemokine ligand 10	4	Cytokines
CXCL11	C-X-C motif chemokine ligand 11	4	Cytokines
CXCL12	C-X-C motif chemokine ligand 12	10	Cytokines
CXCL13	C-X-C motif chemokine ligand 13	4	Cytokines
CXCL14	C-X-C motif chemokine ligand 14	5	Cytokines
CXCL16	C-X-C motif chemokine ligand 16	17	Cytokines
CXCL17	C-X-C motif chemokine ligand 17	19	Cytokines
CXCL2	C-X-C motif chemokine ligand 2	4	Cytokines
CXCL3	C-X-C motif chemokine ligand 3	4	Cytokines
CXCL5	C-X-C motif chemokine ligand 5	4	Cytokines
CXCL6	C-X-C motif chemokine ligand 6	4	Cytokines
CXCL9	C-X-C motif chemokine ligand 9	4	Cytokines
CCN1	cellular communication network factor 1	1	Cytokines
DEFA1	defensin alpha 1	8	Cytokines
DEFA3	defensin alpha 3	8	Cytokines
DEFA5	defensin alpha 5	8	Cytokines
DEFB1	defensin beta 1	8	Cytokines
DEFB103B	defensin beta 103B	8	Cytokines
DEFB104A	defensin beta 104A	8	Cytokines
DEFB4A	defensin beta 4A	8	Cytokines
DKK1	dickkopf WNT signaling pathway inhibitor 1	10	Cytokines
EBI3	Epstein-Barr virus induced 3	19	Cytokines
EDN1	endothelin 1	6	Cytokines
EDN2	endothelin 2	1	Cytokines
EDN3	endothelin 3	20	Cytokines
EGF	epidermal growth factor	4	Cytokines
EPGN	epithelial mitogen	4	Cytokines
EPO	erythropoietin	7	Cytokines
EREG	epiregulin	4	Cytokines
ESM1	endothelial cell specific molecule 1	5	Cytokines
FAM3B	FAM3 metabolism regulating signaling molecule B	21	Cytokines
FAM3C	FAM3 metabolism regulating signaling molecule C	7	Cytokines
FAM3D	FAM3 metabolism regulating signaling molecule D	3	Cytokines
FASLG	Fas ligand	1	Cytokines
FGF1	fibroblast growth factor 1	5	Cytokines
FGF10	fibroblast growth factor 10	5	Cytokines
FGF11	fibroblast growth factor 11	17	Cytokines
FGF12	fibroblast growth factor 12	3	Cytokines
FGF13	fibroblast growth factor 13	X	Cytokines
FGF14	fibroblast growth factor 14	13	Cytokines
FGF16	fibroblast growth factor 16	X	Cytokines
FGF17	fibroblast growth factor 17	8	Cytokines
FGF18	fibroblast growth factor 18	5	Cytokines
FGF19	fibroblast growth factor 19	11	Cytokines
FGF2	fibroblast growth factor 2	4	Cytokines
FGF20	fibroblast growth factor 20	8	Cytokines
FGF21	fibroblast growth factor 21	19	Cytokines
FGF22	fibroblast growth factor 22	19	Cytokines
FGF23	fibroblast growth factor 23	12	Cytokines
FGF3	fibroblast growth factor 3	11	Cytokines
FGF4	fibroblast growth factor 4	11	Cytokines
FGF5	fibroblast growth factor 5	4	Cytokines
FGF6	fibroblast growth factor 6	12	Cytokines
FGF7	fibroblast growth factor 7	15	Cytokines
FGF8	fibroblast growth factor 8	10	Cytokines
FGF9	fibroblast growth factor 9	13	Cytokines
VEGFD	vascular endothelial growth factor D	X	Cytokines
FIGNL2	fidgetin like 2	12	Cytokines
FLT3LG	fms related receptor tyrosine kinase 3 ligand	19	Cytokines
FSHB	follicle stimulating hormone subunit beta	11	Cytokines
GAL	galanin and GMAP prepropeptide	11	Cytokines
GALP	galanin like peptide	19	Cytokines
GAST	gastrin	17	Cytokines
GCG	glucagon	2	Cytokines
GDF1	growth differentiation factor 1	19	Cytokines
GDF10	growth differentiation factor 10	10	Cytokines
GDF11	growth differentiation factor 11	12	Cytokines
GDF15	growth differentiation factor 15	19	Cytokines
GDF2	growth differentiation factor 2	10	Cytokines
GDF3	growth differentiation factor 3	12	Cytokines
GDF5	growth differentiation factor 5	20	Cytokines
GDF6	growth differentiation factor 6	8	Cytokines
GDF7	growth differentiation factor 7	2	Cytokines
GDF9	growth differentiation factor 9	5	Cytokines
GDNF	glial cell derived neurotrophic factor	5	Cytokines
GH1	growth hormone 1	17	Cytokines
GH2	growth hormone 2	17	Cytokines
GHRH	growth hormone releasing hormone	20	Cytokines
GHRL	ghrelin and obestatin prepropeptide	3	Cytokines
GIP	gastric inhibitory polypeptide	17	Cytokines
GKN1	gastrokine 1	2	Cytokines
GMFB	glia maturation factor beta	14	Cytokines
GMFG	glia maturation factor gamma	19	Cytokines
GNRH1	gonadotropin releasing hormone 1	8	Cytokines
GNRH2	gonadotropin releasing hormone 2	20	Cytokines
GPHA2	glycoprotein hormone subunit alpha 2	11	Cytokines
GPHB5	glycoprotein hormone subunit beta 5	14	Cytokines
GPI	glucose-6-phosphate isomerase	19	Cytokines
GREM1	gremlin 1, DAN family BMP antagonist	15	Cytokines
GREM2	gremlin 2, DAN family BMP antagonist	1	Cytokines
GRN	granulin precursor	17	Cytokines
GRP	gastrin releasing peptide	18	Cytokines
GUCA2A	guanylate cyclase activator 2A	1	Cytokines
HAMP	hepcidin antimicrobial peptide	19	Cytokines
HBEGF	heparin binding EGF like growth factor	5	Cytokines
HDGF	heparin binding growth factor	1	Cytokines
HDGFL3	HDGF like 3	15	Cytokines
HGF	hepatocyte growth factor	7	Cytokines
HTN3	histatin 3	4	Cytokines
IAPP	islet amyloid polypeptide	12	Cytokines
IFNA1	interferon alpha 1	9	Cytokines
IFNA10	interferon alpha 10	9	Cytokines
IFNA13	interferon alpha 13	9	Cytokines
IFNA14	interferon alpha 14	9	Cytokines
IFNA16	interferon alpha 16	9	Cytokines
IFNA17	interferon alpha 17	9	Cytokines
IFNA2	interferon alpha 2	9	Cytokines
IFNA21	interferon alpha 21	9	Cytokines
IFNA4	interferon alpha 4	9	Cytokines
IFNA5	interferon alpha 5	9	Cytokines
IFNA6	interferon alpha 6	9	Cytokines
IFNA7	interferon alpha 7	9	Cytokines
IFNA8	interferon alpha 8	9	Cytokines
IFNB1	interferon beta 1	9	Cytokines
IFNE	interferon epsilon	9	Cytokines
IFNG	interferon gamma	12	Cytokines
IFNK	interferon kappa	9	Cytokines
IFNW1	interferon omega 1	9	Cytokines
IGF1	insulin like growth factor 1	12	Cytokines
IGF2	insulin like growth factor 2	11	Cytokines
IL10	interleukin 10	1	Cytokines
IL11	interleukin 11	19	Cytokines
IL12A	interleukin 12A	3	Cytokines
IL12B	interleukin 12B	5	Cytokines
IL13	interleukin 13	5	Cytokines
IL15	interleukin 15	4	Cytokines
IL16	interleukin 16	15	Cytokines
IL17A	interleukin 17A	6	Cytokines
IL17B	interleukin 17B	5	Cytokines
IL17C	interleukin 17C	16	Cytokines
IL17D	interleukin 17D	13	Cytokines
IL17F	interleukin 17F	6	Cytokines
IL18	interleukin 18	11	Cytokines
IL19	interleukin 19	1	Cytokines
IL1A	interleukin 1 alpha	2	Cytokines
IL1B	interleukin 1 beta	2	Cytokines
IL1F10	interleukin 1 family member 10	2	Cytokines
IL36RN	interleukin 36 receptor antagonist	2	Cytokines
IL36A	interleukin 36 alpha	2	Cytokines
IL37	interleukin 37	2	Cytokines
IL36B	interleukin 36 beta	2	Cytokines
IL36G	interleukin 36 gamma	2	Cytokines
IL1RN	interleukin 1 receptor antagonist	2	Cytokines
IL2	interleukin 2	4	Cytokines
IL20	interleukin 20	1	Cytokines
IL21	interleukin 21	4	Cytokines
IL22	interleukin 22	12	Cytokines
IL23A	interleukin 23 subunit alpha	12	Cytokines
IL24	interleukin 24	1	Cytokines
IL25	interleukin 25	14	Cytokines
IL26	interleukin 26	12	Cytokines
IL27	interleukin 27	16	Cytokines
IFNL2	interferon lambda 2	19	Cytokines
IFNL3	interferon lambda 3	19	Cytokines
IFNL1	interferon lambda 1	19	Cytokines
IL3	interleukin 3	5	Cytokines
IL31	interleukin 31	12	Cytokines
IL32	interleukin 32	16	Cytokines
IL33	interleukin 33	9	Cytokines
IL34	interleukin 34	16	Cytokines
IL4	interleukin 4	5	Cytokines
IL5	interleukin 5	5	Cytokines
IL6	interleukin 6	7	Cytokines
IL6ST	interleukin 6 signal transducer	5	Cytokines
IL7	interleukin 7	8	Cytokines
CXCL8	C-X-C motif chemokine ligand 8	4	Cytokines
IL9	interleukin 9	5	Cytokines
INHA	inhibin subunit alpha	2	Cytokines
INHBA	inhibin subunit beta A	7	Cytokines
INHBB	inhibin subunit beta B	2	Cytokines
INHBC	inhibin subunit beta C	12	Cytokines
INHBE	inhibin subunit beta E	12	Cytokines
INS	insulin	11	Cytokines
INS-IGF2	INS-IGF2 readthrough	11	Cytokines
INSL3	insulin like 3	19	Cytokines
INSL4	insulin like 4	9	Cytokines
INSL5	insulin like 5	1	Cytokines
INSL6	insulin like 6	9	Cytokines
JAG1	jagged canonical Notch ligand 1	20	Cytokines
JAG2	jagged canonical Notch ligand 2	14	Cytokines
FGF7P6	fibroblast growth factor 7 pseudogene 6	9	Cytokines
FGF7P3	fibroblast growth factor 7 pseudogene 3	9	Cytokines
KITLG	KIT ligand	12	Cytokines
KL	klotho	13	Cytokines
LACRT	lacritin	12	Cytokines
LECT2	leukocyte cell derived chemotaxin 2	5	Cytokines
LEFTY1	left-right determination factor 1	1	Cytokines
LEFTY2	left-right determination factor 2	1	Cytokines
LEP	leptin	7	Cytokines
LHB	luteinizing hormone subunit beta	19	Cytokines
LIF	LIF interleukin 6 family cytokine	22	Cytokines
LRSAM1	leucine rich repeat and sterile alpha motif containing 1	9	Cytokines
LTA	lymphotoxin alpha	6	Cytokines
LTB	lymphotoxin beta	6	Cytokines
LTBP1	latent transforming growth factor beta binding protein 1	2	Cytokines
LTBP2	latent transforming growth factor beta binding protein 2	14	Cytokines
LTBP3	latent transforming growth factor beta binding protein 3	11	Cytokines
LTBP4	latent transforming growth factor beta binding protein 4	19	Cytokines
MDK	midkine	11	Cytokines
MIA	MIA SH3 domain containing	19	Cytokines
MIF	macrophage migration inhibitory factor	22	Cytokines
MLN	motilin	6	Cytokines
MSTN	myostatin	2	Cytokines
NAMPT	nicotinamide phosphoribosyltransferase	7	Cytokines
NDP	norrin cystine knot growth factor NDP	X	Cytokines
NENF	neudesin neurotrophic factor	1	Cytokines
NGF	nerve growth factor	1	Cytokines
NMB	neuromedin B	15	Cytokines
NODAL	nodal growth differentiation factor	10	Cytokines
CCN3	cellular communication network factor 3	8	Cytokines
NPFF	neuropeptide FF-amide peptide precursor	12	Cytokines
NPPA	natriuretic peptide A	1	Cytokines
NPPB	natriuretic peptide B	1	Cytokines
NPPC	natriuretic peptide C	2	Cytokines
NPY	neuropeptide Y	7	Cytokines
NRG1	neuregulin 1	8	Cytokines
NRG2	neuregulin 2	5	Cytokines
NRG3	neuregulin 3	10	Cytokines
NRG4	neuregulin 4	15	Cytokines
NRTN	neurturin	19	Cytokines
NTF3	neurotrophin 3	12	Cytokines
NTF4	neurotrophin 4	19	Cytokines
NTS	neurotensin	12	Cytokines
NUDT6	nudix hydrolase 6	4	Cytokines
OGN	osteoglycin	9	Cytokines
OSGIN1	oxidative stress induced growth inhibitor 1	16	Cytokines
OSM	oncostatin M	22	Cytokines
OSTN	osteocrin	3	Cytokines
OXT	oxytocin/neurophysin I prepropeptide	20	Cytokines
ENDOU	endonuclease, poly(U) specific	12	Cytokines
PDGFA	platelet derived growth factor subunit A	7	Cytokines
PDGFB	platelet derived growth factor subunit B	22	Cytokines
PDGFC	platelet derived growth factor C	4	Cytokines
PDGFD	platelet derived growth factor D	11	Cytokines
PDGFRA	platelet derived growth factor receptor alpha	4	Cytokines
PDGFRB	platelet derived growth factor receptor beta	5	Cytokines
PDGFRL	platelet derived growth factor receptor like	8	Cytokines
PDYN	prodynorphin	20	Cytokines
PENK	proenkephalin	8	Cytokines
PF4	platelet factor 4	4	Cytokines
PF4V1	platelet factor 4 variant 1	4	Cytokines
PGF	placental growth factor	14	Cytokines
PLAU	plasminogen activator, urokinase	10	Cytokines
PMCH	pro-melanin concentrating hormone	12	Cytokines
PNOC	prepronociceptin	8	Cytokines
POMC	proopiomelanocortin	2	Cytokines
PPBP	pro-platelet basic protein	4	Cytokines
PPBPP1	pro-platelet basic protein pseudogene 1	4	Cytokines
PPBPP2	pro-platelet basic protein pseudogene 2	4	Cytokines
PPY	pancreatic polypeptide	17	Cytokines
PRL	prolactin	6	Cytokines
PRLH	prolactin releasing hormone	2	Cytokines
PROK1	prokineticin 1	1	Cytokines
PROK2	prokineticin 2	3	Cytokines
PSPN	persephin	19	Cytokines
PTH	parathyroid hormone	11	Cytokines
PTH2	parathyroid hormone 2	19	Cytokines
PTHLH	parathyroid hormone like hormone	12	Cytokines
PTN	pleiotrophin	7	Cytokines
PYY	peptide YY	17	Cytokines
QRFP	pyroglutamylated RFamide peptide	9	Cytokines
RABEP1	rabaptin, RAB GTPase binding effector protein 1	17	Cytokines
RABEP2	rabaptin, RAB GTPase binding effector protein 2	16	Cytokines
REG1A	regenerating family member 1 alpha	2	Cytokines
RETN	resistin	19	Cytokines
RETNLB	resistin like beta	3	Cytokines
RLN1	relaxin 1	9	Cytokines
RLN2	relaxin 2	9	Cytokines
RLN3	relaxin 3	19	Cytokines
RNASE2	ribonuclease A family member 2	14	Cytokines
S100A6	S100 calcium binding protein A6	1	Cytokines
SAA1	serum amyloid A1	11	Cytokines
SAA2	serum amyloid A2	11	Cytokines
SBDS	SBDS ribosome maturation factor	7	Cytokines
SCG2	secretogranin II	2	Cytokines
SCGB3A1	secretoglobin family 3A member 1	5	Cytokines
SCT	secretin	11	Cytokines
AIMP1	aminoacyl tRNA synthetase complex interacting multifunctional protein 1	4	Cytokines
SECTM1	secreted and transmembrane 1	17	Cytokines
SEMA3A	semaphorin 3A	7	Cytokines
SEMA3B	semaphorin 3B	3	Cytokines
SEMA3C	semaphorin 3C	7	Cytokines
SEMA3D	semaphorin 3D	7	Cytokines
SEMA3E	semaphorin 3E	7	Cytokines
SEMA3F	semaphorin 3F	3	Cytokines
SEMA3G	semaphorin 3G	3	Cytokines
SEMA4A	semaphorin 4A	1	Cytokines
SEMA4B	semaphorin 4B	15	Cytokines
SEMA4C	semaphorin 4C	2	Cytokines
SEMA4D	semaphorin 4D	9	Cytokines
SEMA4F	ssemaphorin 4F	2	Cytokines
SEMA4G	semaphorin 4G	10	Cytokines
SEMA5A	semaphorin 5A	5	Cytokines
SEMA5B	semaphorin 5B	3	Cytokines
SEMA6A	semaphorin 6A	5	Cytokines
SEMA6B	semaphorin 6B	19	Cytokines
SEMA6C	semaphorin 6C	1	Cytokines
SEMA6D	semaphorin 6D	15	Cytokines
SEMA7A	semaphorin 7A (John Milton Hagen blood group)	15	Cytokines
SLIT1	slit guidance ligand 1	10	Cytokines
SLIT2	slit guidance ligand 2	4	Cytokines
SLURP1	secreted LY6/PLAUR domain containing 1	8	Cytokines
SPP1	secreted phosphoprotein 1	4	Cytokines
SST	somatostatin	3	Cytokines
STC1	stanniocalcin 1	8	Cytokines
STC2	stanniocalcin 2	5	Cytokines
TAC1	tachykinin precursor 1	7	Cytokines
TDGF1	teratocarcinoma-derived growth factor 1	3	Cytokines
TDGF1P3	teratocarcinoma-derived growth factor 1 pseudogene 3	X	Cytokines
TG	thyroglobulin	8	Cytokines
TGFA	transforming growth factor alpha	2	Cytokines
TGFB1	transforming growth factor beta 1	19	Cytokines
TGFB2	transforming growth factor beta 2	1	Cytokines
TGFB3	transforming growth factor beta 3	14	Cytokines
THPO	thrombopoietin	3	Cytokines
TNC	tenascin C	9	Cytokines
TNF	tumor necrosis factor	6	Cytokines
TNFRSF11B	TNF receptor superfamily member 11b	8	Cytokines
TNFSF10	TNF superfamily member 10	3	Cytokines
TNFSF11	TNF superfamily member 11	13	Cytokines
TNFSF12	TNF superfamily member 12	17	Cytokines
TNFSF13	TNF superfamily member 13	17	Cytokines
TNFSF13B	TNF superfamily member 13b	13	Cytokines
TNFSF14	TNF superfamily member 14	19	Cytokines
TNFSF15	TNF superfamily member 15	9	Cytokines
TNFSF18	TNF superfamily member 18	1	Cytokines
TNFSF4	TNF superfamily member 4	1	Cytokines
TNFSF8	TNF superfamily member 8	9	Cytokines
TNFSF9	TNF superfamily member 9	19	Cytokines
TOR2A	torsin family 2 member A	9	Cytokines
TRH	thyrotropin releasing hormone	3	Cytokines
TSHB	thyroid stimulating hormone subunit beta	1	Cytokines
TSLP	thymic stromal lymphopoietin	5	Cytokines
TXLNA	taxilin alpha	1	Cytokines
TYMP	thymidine phosphorylase	22	Cytokines
UCN	urocortin	2	Cytokines
UCN2	urocortin 2	3	Cytokines
UCN3	urocortin 3	10	Cytokines
UTS2	urotensin 2	1	Cytokines
UTS2B	urotensin 2B	3	Cytokines
VEGFA	vascular endothelial growth factor A	6	Cytokines
VEGFB	vascular endothelial growth factor B	11	Cytokines
VEGFC	vascular endothelial growth factor C	4	Cytokines
VGF	VGF nerve growth factor inducible	7	Cytokines
VIP	vasoactive intestinal peptide	6	Cytokines
XCL1	X-C motif chemokine ligand 1	1	Cytokines
XCL2	X-C motif chemokine ligand 2	1	Cytokines
ACVR1B	activin A receptor type 1B	12	Cytokine_Receptors
ACVR1C	activin A receptor type 1C	2	Cytokine_Receptors
ACVR2A	activin A receptor type 2A	2	Cytokine_Receptors
ACVR2B	activin A receptor type 2B	3	Cytokine_Receptors
ACVRL1	activin A receptor like type 1	12	Cytokine_Receptors
ADCYAP1R1	ADCYAP receptor type I	7	Cytokine_Receptors
ADIPOR1	adiponectin receptor 1	1	Cytokine_Receptors
ADIPOR2	adiponectin receptor 2	12	Cytokine_Receptors
ADRB1	adrenoceptor beta 1	10	Cytokine_Receptors
ADRB2	adrenoceptor beta 2	5	Cytokine_Receptors
AGTR1	angiotensin II receptor type 1	3	Cytokine_Receptors
AGTR2	angiotensin II receptor type 2	X	Cytokine_Receptors
AMHR2	anti-Mullerian hormone receptor type 2	12	Cytokine_Receptors
ANGPT1	angiopoietin 1	8	Cytokine_Receptors
ANGPT4	angiopoietin 4	20	Cytokine_Receptors
ANGPTL1	angiopoietin like 1	1	Cytokine_Receptors
ANGPTL2	angiopoietin like 2	9	Cytokine_Receptors
ANGPTL3	angiopoietin like 3	1	Cytokine_Receptors
ANGPTL4	angiopoietin like 4	19	Cytokine_Receptors
ANGPTL6	angiopoietin like 6	19	Cytokine_Receptors
APLNR	apelin receptor	11	Cytokine_Receptors
AR	androgen receptor	X	Cytokine_Receptors
AVPR1A	arginine vasopressin receptor 1A	12	Cytokine_Receptors
AVPR1B	arginine vasopressin receptor 1B	1	Cytokine_Receptors
AVPR2	arginine vasopressin receptor 2	X	Cytokine_Receptors
BMPR1A	bone morphogenetic protein receptor type 1A	10	Cytokine_Receptors
BMPR1B	bone morphogenetic protein receptor type 1B	4	Cytokine_Receptors
BMPR2	bone morphogenetic protein receptor type 2	2	Cytokine_Receptors
BRD8	bromodomain containing 8	5	Cytokine_Receptors
C3AR1	complement C3a receptor 1	12	Cytokine_Receptors
C5AR1	complement C5a receptor 1	19	Cytokine_Receptors
CALCR	calcitonin receptor	7	Cytokine_Receptors
CALCRL	calcitonin receptor like receptor	2	Cytokine_Receptors
ACKR2	atypical chemokine receptor 2	3	Cytokine_Receptors
CCR1	C-C motif chemokine receptor 1	3	Cytokine_Receptors
CCR10	C-C motif chemokine receptor 10	17	Cytokine_Receptors
CCR3	C-C motif chemokine receptor 3	3	Cytokine_Receptors
CCR4	C-C motif chemokine receptor 4	3	Cytokine_Receptors
CCR5	C-C motif chemokine receptor 5	3	Cytokine_Receptors
CCR6	C-C motif chemokine receptor 6	6	Cytokine_Receptors
CCR7	C-C motif chemokine receptor 7	17	Cytokine_Receptors
CCR8	C-C motif chemokine receptor 8	3	Cytokine_Receptors
CCR9	C-C motif chemokine receptor 9	3	Cytokine_Receptors
ACKR4	atypical chemokine receptor 4	3	Cytokine_Receptors
CCRL2	C-C motif chemokine receptor like 2	3	Cytokine_Receptors
CD40	CD40 molecule	20	Cytokine_Receptors
CMKLR1	chemerin chemokine-like receptor 1	12	Cytokine_Receptors
CNTFR	ciliary neurotrophic factor receptor	9	Cytokine_Receptors
CRHR1	corticotropin releasing hormone receptor 1	17	Cytokine_Receptors
CRHR2	corticotropin releasing hormone receptor 2	7	Cytokine_Receptors
CRIM1	cysteine rich transmembrane BMP regulator 1	2	Cytokine_Receptors
CRLF1	cytokine receptor like factor 1	19	Cytokine_Receptors
CRLF2	cytokine receptor like factor 2	X|Y	Cytokine_Receptors
CRLF3	cytokine receptor like factor 3	17	Cytokine_Receptors
CSF1R	colony stimulating factor 1 receptor	5	Cytokine_Receptors
CSF2RA	colony stimulating factor 2 receptor subunit alpha	X|Y	Cytokine_Receptors
CSF2RB	colony stimulating factor 2 receptor subunit beta	22	Cytokine_Receptors
CSF3R	colony stimulating factor 3 receptor	1	Cytokine_Receptors
CX3CR1	C-X3-C motif chemokine receptor 1	3	Cytokine_Receptors
CXCR3	C-X-C motif chemokine receptor 3	X	Cytokine_Receptors
CXCR4	C-X-C motif chemokine receptor 4	2	Cytokine_Receptors
CXCR5	C-X-C motif chemokine receptor 5	11	Cytokine_Receptors
CXCR6	C-X-C motif chemokine receptor 6	3	Cytokine_Receptors
ACKR3	atypical chemokine receptor 3	2	Cytokine_Receptors
CYSLTR1	cysteinyl leukotriene receptor 1	X	Cytokine_Receptors
CYSLTR2	cysteinyl leukotriene receptor 2	13	Cytokine_Receptors
ACKR1	atypical chemokine receptor 1 (Duffy blood group)	1	Cytokine_Receptors
EDNRA	endothelin receptor type A	4	Cytokine_Receptors
EDNRB	endothelin receptor type B	13	Cytokine_Receptors
EGFR	epidermal growth factor receptor	7	Cytokine_Receptors
ENG	endoglin	9	Cytokine_Receptors
EPOR	erythropoietin receptor	19	Cytokine_Receptors
ESR1	estrogen receptor 1	6	Cytokine_Receptors
ESR2	estrogen receptor 2	14	Cytokine_Receptors
ESRRA	estrogen related receptor alpha	11	Cytokine_Receptors
ESRRB	estrogen related receptor beta	14	Cytokine_Receptors
ESRRG	estrogen related receptor gamma	1	Cytokine_Receptors
FGFR1	fibroblast growth factor receptor 1	8	Cytokine_Receptors
FGFR2	fibroblast growth factor receptor 2	10	Cytokine_Receptors
FGFR3	fibroblast growth factor receptor 3	4	Cytokine_Receptors
FGFR4	fibroblast growth factor receptor 4	5	Cytokine_Receptors
FGFRL1	fibroblast growth factor receptor like 1	4	Cytokine_Receptors
FLT1	fms related receptor tyrosine kinase 1	13	Cytokine_Receptors
FLT3	fms related receptor tyrosine kinase 3	13	Cytokine_Receptors
FLT4	fms related receptor tyrosine kinase 4	5	Cytokine_Receptors
FPR1	formyl peptide receptor 1	19	Cytokine_Receptors
FPR2	formyl peptide receptor 2	19	Cytokine_Receptors
FPR2	formyl peptide receptor 2	19	Cytokine_Receptors
FSHR	follicle stimulating hormone receptor	2	Cytokine_Receptors
GALR2	galanin receptor 2	17	Cytokine_Receptors
GALR3	galanin receptor 3	22	Cytokine_Receptors
GCGR	glucagon receptor	17	Cytokine_Receptors
GHR	growth hormone receptor	5	Cytokine_Receptors
GHRHR	growth hormone releasing hormone receptor	7	Cytokine_Receptors
GHSR	growth hormone secretagogue receptor	3	Cytokine_Receptors
GIPR	gastric inhibitory polypeptide receptor	19	Cytokine_Receptors
GLP1R	glucagon like peptide 1 receptor	6	Cytokine_Receptors
GLP2R	glucagon like peptide 2 receptor	17	Cytokine_Receptors
GNRHR	gonadotropin releasing hormone receptor	4	Cytokine_Receptors
GPER1	G protein-coupled estrogen receptor 1	7	Cytokine_Receptors
GPR17	G protein-coupled receptor 17	2	Cytokine_Receptors
GPR32	G protein-coupled receptor 32	19	Cytokine_Receptors
GPR33	G protein-coupled receptor 33	14	Cytokine_Receptors
PTGDR2	prostaglandin D2 receptor 2	11	Cytokine_Receptors
C5AR2	complement component 5a receptor 2	19	Cytokine_Receptors
HNF4A	hepatocyte nuclear factor 4 alpha	20	Cytokine_Receptors
HNF4G	hepatocyte nuclear factor 4 gamma	8	Cytokine_Receptors
HTR3A	5-hydroxytryptamine receptor 3A	11	Cytokine_Receptors
HTR3B	5-hydroxytryptamine receptor 3B	11	Cytokine_Receptors
HTR3C	5-hydroxytryptamine receptor 3C	3	Cytokine_Receptors
HTR3D	5-hydroxytryptamine receptor 3D	3	Cytokine_Receptors
HTR3E	5-hydroxytryptamine receptor 3E	3	Cytokine_Receptors
IFNAR1	interferon alpha and beta receptor subunit 1	21	Cytokine_Receptors
IFNAR2	interferon alpha and beta receptor subunit 2	21	Cytokine_Receptors
IFNGR1	interferon gamma receptor 1	6	Cytokine_Receptors
IFNGR2	interferon gamma receptor 2	21	Cytokine_Receptors
IGF1R	insulin like growth factor 1 receptor	15	Cytokine_Receptors
IGF2R	insulin like growth factor 2 receptor	6	Cytokine_Receptors
IL10RA	interleukin 10 receptor subunit alpha	11	Cytokine_Receptors
IL10RB	interleukin 10 receptor subunit beta	21	Cytokine_Receptors
IL11RA	interleukin 11 receptor subunit alpha	9	Cytokine_Receptors
IL12RB1	interleukin 12 receptor subunit beta 1	19	Cytokine_Receptors
IL12RB2	interleukin 12 receptor subunit beta 2	1	Cytokine_Receptors
IL13RA1	interleukin 13 receptor subunit alpha 1	X	Cytokine_Receptors
IL13RA2	interleukin 13 receptor subunit alpha 2	X	Cytokine_Receptors
IL15RA	interleukin 15 receptor subunit alpha	10	Cytokine_Receptors
IL2RB	interleukin 2 receptor subunit beta	22	Cytokine_Receptors
IL17RA	interleukin 17 receptor A	22	Cytokine_Receptors
IL17RB	interleukin 17 receptor B	3	Cytokine_Receptors
IL17RC	interleukin 17 receptor C	3	Cytokine_Receptors
IL17RD	interleukin 17 receptor D	3	Cytokine_Receptors
IL17RE	interleukin 17 receptor E	3	Cytokine_Receptors
IL18R1	interleukin 18 receptor 1	2	Cytokine_Receptors
IL18RAP	interleukin 18 receptor accessory protein	2	Cytokine_Receptors
IL1R1	interleukin 1 receptor type 1	2	Cytokine_Receptors
IL1R2	interleukin 1 receptor type 2	2	Cytokine_Receptors
IL1RAP	interleukin 1 receptor accessory protein	3	Cytokine_Receptors
IL1RL1	interleukin 1 receptor like 1	2	Cytokine_Receptors
IL1RL2	interleukin 1 receptor like 2	2	Cytokine_Receptors
IL20RA	interleukin 20 receptor subunit alpha	6	Cytokine_Receptors
IL20RB	interleukin 20 receptor subunit beta	3	Cytokine_Receptors
IL21R	interleukin 21 receptor	16	Cytokine_Receptors
IL22RA1	interleukin 22 receptor subunit alpha 1	1	Cytokine_Receptors
IL22RA2	interleukin 22 receptor subunit alpha 2	6	Cytokine_Receptors
IL23R	interleukin 23 receptor	1	Cytokine_Receptors
IL27RA	interleukin 27 receptor subunit alpha	19	Cytokine_Receptors
IFNLR1	interferon lambda receptor 1	1	Cytokine_Receptors
IL2RA	interleukin 2 receptor subunit alpha	10	Cytokine_Receptors
IL2RB	interleukin 2 receptor subunit beta	22	Cytokine_Receptors
IL2RG	interleukin 2 receptor subunit gamma	X	Cytokine_Receptors
IL31RA	interleukin 31 receptor A	5	Cytokine_Receptors
IL3RA	interleukin 3 receptor subunit alpha	X|Y	Cytokine_Receptors
IL4R	interleukin 4 receptor	16	Cytokine_Receptors
IL5RA	interleukin 5 receptor subunit alpha	3	Cytokine_Receptors
IL6R	interleukin 6 receptor	1	Cytokine_Receptors
IL7R	interleukin 7 receptor	5	Cytokine_Receptors
CXCR1	C-X-C motif chemokine receptor 1	2	Cytokine_Receptors
CXCR2	C-X-C motif chemokine receptor 2	2	Cytokine_Receptors
IL9R	interleukin 9 receptor	X|Y	Cytokine_Receptors
INSR	insulin receptor	19	Cytokine_Receptors
KDR	kinase insert domain receptor	4	Cytokine_Receptors
LEPR	leptin receptor	1	Cytokine_Receptors
LGR4	leucine rich repeat containing G protein-coupled receptor 4	11	Cytokine_Receptors
LGR5	leucine rich repeat containing G protein-coupled receptor 5	12	Cytokine_Receptors
LGR6	leucine rich repeat containing G protein-coupled receptor 6	1	Cytokine_Receptors
LHCGR	luteinizing hormone/choriogonadotropin receptor	2	Cytokine_Receptors
LIFR	LIF receptor subunit alpha	5	Cytokine_Receptors
LTB4R	leukotriene B4 receptor	14	Cytokine_Receptors
LTB4R2	leukotriene B4 receptor 2	14	Cytokine_Receptors
LTBR	lymphotoxin beta receptor	12	Cytokine_Receptors
MC1R	melanocortin 1 receptor	16	Cytokine_Receptors
MC2R	melanocortin 2 receptor	18	Cytokine_Receptors
MC3R	melanocortin 3 receptor	20	Cytokine_Receptors
MC4R	melanocortin 4 receptor	18	Cytokine_Receptors
MCHR1	melanin concentrating hormone receptor 1	22	Cytokine_Receptors
MCHR2	melanin concentrating hormone receptor 2	6	Cytokine_Receptors
MET	MET proto-oncogene, receptor tyrosine kinase	7	Cytokine_Receptors
MLNR	motilin receptor	13	Cytokine_Receptors
MPL	MPL proto-oncogene, thrombopoietin receptor	1	Cytokine_Receptors
MTNR1A	melatonin receptor 1A	4	Cytokine_Receptors
MTNR1B	melatonin receptor 1B	11	Cytokine_Receptors
NGFR	nerve growth factor receptor	17	Cytokine_Receptors
NMBR	neuromedin B receptor	6	Cytokine_Receptors
NPR1	natriuretic peptide receptor 1	1	Cytokine_Receptors
NPR3	natriuretic peptide receptor 3	5	Cytokine_Receptors
NR0B1	nuclear receptor subfamily 0 group B member 1	X	Cytokine_Receptors
NR0B2	nuclear receptor subfamily 0 group B member 2	1	Cytokine_Receptors
NR1D1	nuclear receptor subfamily 1 group D member 1	17	Cytokine_Receptors
NR1D2	nuclear receptor subfamily 1 group D member 2	3	Cytokine_Receptors
NR1H2	nuclear receptor subfamily 1 group H member 2	19	Cytokine_Receptors
NR1H3	nuclear receptor subfamily 1 group H member 3	11	Cytokine_Receptors
NR1H4	nuclear receptor subfamily 1 group H member 4	12	Cytokine_Receptors
NR1I2	nuclear receptor subfamily 1 group I member 2	3	Cytokine_Receptors
NR1I3	nuclear receptor subfamily 1 group I member 3	1	Cytokine_Receptors
NR2C1	nuclear receptor subfamily 2 group C member 1	12	Cytokine_Receptors
NR2C2	nuclear receptor subfamily 2 group C member 2	3	Cytokine_Receptors
NR2E1	nuclear receptor subfamily 2 group E member 1	6	Cytokine_Receptors
NR2E3	nuclear receptor subfamily 2 group E member 3	15	Cytokine_Receptors
NR2F1	nuclear receptor subfamily 2 group F member 1	5	Cytokine_Receptors
NR2F2	nuclear receptor subfamily 2 group F member 2	15	Cytokine_Receptors
NR2F6	nuclear receptor subfamily 2 group F member 6	19	Cytokine_Receptors
NR3C1	nuclear receptor subfamily 3 group C member 1	5	Cytokine_Receptors
NR3C2	nuclear receptor subfamily 3 group C member 2	4	Cytokine_Receptors
NR4A1	nuclear receptor subfamily 4 group A member 1	12	Cytokine_Receptors
NR4A2	nuclear receptor subfamily 4 group A member 2	2	Cytokine_Receptors
NR4A3	nuclear receptor subfamily 4 group A member 3	9	Cytokine_Receptors
NR5A1	nuclear receptor subfamily 5 group A member 1	9	Cytokine_Receptors
NR5A2	nuclear receptor subfamily 5 group A member 2	1	Cytokine_Receptors
NR6A1	nuclear receptor subfamily 6 group A member 1	9	Cytokine_Receptors
NRP1	neuropilin 1	10	Cytokine_Receptors
NRP2	neuropilin 2	2	Cytokine_Receptors
OGFR	opioid growth factor receptor	20	Cytokine_Receptors
OPRD1	opioid receptor delta 1	1	Cytokine_Receptors
OPRK1	opioid receptor kappa 1	8	Cytokine_Receptors
OPRL1	opioid related nociceptin receptor 1	20	Cytokine_Receptors
OPRM1	opioid receptor mu 1	6	Cytokine_Receptors
OSMR	oncostatin M receptor	5	Cytokine_Receptors
OXTR	oxytocin receptor	3	Cytokine_Receptors
PGR	progesterone receptor	11	Cytokine_Receptors
PGRMC2	progesterone receptor membrane component 2	4	Cytokine_Receptors
PLAUR	plasminogen activator, urokinase receptor	19	Cytokine_Receptors
PLXNA1	plexin A1	3	Cytokine_Receptors
PLXNA2	plexin A2	1	Cytokine_Receptors
PLXNA3	plexin A3	X	Cytokine_Receptors
PLXNA4	plexin A4	7	Cytokine_Receptors
PLXNB1	plexin B1	3	Cytokine_Receptors
PLXNB2	plexin B2	22	Cytokine_Receptors
PLXNB3	plexin B3	X	Cytokine_Receptors
PLXNC1	plexin C1	12	Cytokine_Receptors
PLXND1	plexin D1	3	Cytokine_Receptors
PPARA	peroxisome proliferator activated receptor alpha	22	Cytokine_Receptors
PPARD	peroxisome proliferator activated receptor delta	6	Cytokine_Receptors
PPARG	peroxisome proliferator activated receptor gamma	3	Cytokine_Receptors
PRLHR	prolactin releasing hormone receptor	10	Cytokine_Receptors
PRLR	prolactin receptor	5	Cytokine_Receptors
PTAFR	platelet activating factor receptor	1	Cytokine_Receptors
PTGDR	prostaglandin D2 receptor	14	Cytokine_Receptors
PTGDS	prostaglandin D2 synthase	9	Cytokine_Receptors
PTGER1	prostaglandin E receptor 1	19	Cytokine_Receptors
PTGER2	prostaglandin E receptor 2	14	Cytokine_Receptors
PTGER3	prostaglandin E receptor 3	1	Cytokine_Receptors
PTGER4	prostaglandin E receptor 4	5	Cytokine_Receptors
PTGFR	prostaglandin F receptor	1	Cytokine_Receptors
PTH1R	parathyroid hormone 1 receptor	3	Cytokine_Receptors
PTH2R	parathyroid hormone 2 receptor	2	Cytokine_Receptors
RARA	retinoic acid receptor alpha	17	Cytokine_Receptors
RARB	retinoic acid receptor beta	3	Cytokine_Receptors
RARG	retinoic acid receptor gamma	12	Cytokine_Receptors
ROBO1	roundabout guidance receptor 1	3	Cytokine_Receptors
ROBO2	roundabout guidance receptor 2	3	Cytokine_Receptors
ROBO3	roundabout guidance receptor 3	11	Cytokine_Receptors
RORA	RAR related orphan receptor A	15	Cytokine_Receptors
RORB	RAR related orphan receptor B	9	Cytokine_Receptors
RORC	RAR related orphan receptor C	1	Cytokine_Receptors
RXFP1	relaxin family peptide receptor 1	4	Cytokine_Receptors
RXFP2	relaxin family peptide receptor 2	13	Cytokine_Receptors
RXFP3	relaxin family peptide receptor 3	5	Cytokine_Receptors
RXRA	retinoid X receptor alpha	9	Cytokine_Receptors
RXRB	retinoid X receptor beta	6	Cytokine_Receptors
RXRG	retinoid X receptor gamma	1	Cytokine_Receptors
S1PR1	sphingosine-1-phosphate receptor 1	1	Cytokine_Receptors
S1PR2	sphingosine-1-phosphate receptor 2	19	Cytokine_Receptors
SCTR	secretin receptor	2	Cytokine_Receptors
SDC1	syndecan 1	2	Cytokine_Receptors
SDC2	syndecan 2	8	Cytokine_Receptors
SDC3	syndecan 3	1	Cytokine_Receptors
SDC4	syndecan 4	20	Cytokine_Receptors
SORT1	sortilin 1	1	Cytokine_Receptors
SSTR1	somatostatin receptor 1	14	Cytokine_Receptors
SSTR2	somatostatin receptor 2	17	Cytokine_Receptors
SSTR5	somatostatin receptor 5	16	Cytokine_Receptors
ST2	-	11	Cytokine_Receptors
TACR1	tachykinin receptor 1	2	Cytokine_Receptors
TEK	TEK receptor tyrosine kinase	9	Cytokine_Receptors
TGFBR1	transforming growth factor beta receptor 1	9	Cytokine_Receptors
TGFBR2	transforming growth factor beta receptor 2	3	Cytokine_Receptors
TGFBR3	transforming growth factor beta receptor 3	1	Cytokine_Receptors
THRA	thyroid hormone receptor alpha	17	Cytokine_Receptors
THRB	thyroid hormone receptor beta	3	Cytokine_Receptors
TIE1	tyrosine kinase with immunoglobulin like and EGF like domains 1	1	Cytokine_Receptors
TNFRSF10A	TNF receptor superfamily member 10a	8	Cytokine_Receptors
TNFRSF10B	TNF receptor superfamily member 10b	8	Cytokine_Receptors
TNFRSF10C	TNF receptor superfamily member 10c	8	Cytokine_Receptors
TNFRSF10D	TNF receptor superfamily member 10d	8	Cytokine_Receptors
TNFRSF11A	TNF receptor superfamily member 11a	18	Cytokine_Receptors
TNFRSF12A	TNF receptor superfamily member 12A	16	Cytokine_Receptors
TNFRSF13B	TNF receptor superfamily member 13B	17	Cytokine_Receptors
TNFRSF13C	TNF receptor superfamily member 13C	22	Cytokine_Receptors
TNFRSF14	TNF receptor superfamily member 14	1	Cytokine_Receptors
TNFRSF17	TNF receptor superfamily member 17	16	Cytokine_Receptors
TNFRSF18	TNF receptor superfamily member 18	1	Cytokine_Receptors
TNFRSF19	TNF receptor superfamily member 19	13	Cytokine_Receptors
TNFRSF1A	TNF receptor superfamily member 1A	12	Cytokine_Receptors
TNFRSF1B	TNF receptor superfamily member 1B	1	Cytokine_Receptors
TNFRSF21	TNF receptor superfamily member 21	6	Cytokine_Receptors
TNFRSF25	TNF receptor superfamily member 25	1	Cytokine_Receptors
TNFRSF4	TNF receptor superfamily member 4	1	Cytokine_Receptors
TNFRSF6B	TNF receptor superfamily member 6b	20	Cytokine_Receptors
TNFRSF8	TNF receptor superfamily member 8	1	Cytokine_Receptors
TNFRSF9	TNF receptor superfamily member 9	1	Cytokine_Receptors
TRHR	thyrotropin releasing hormone receptor	8	Cytokine_Receptors
TSHR	thyroid stimulating hormone receptor	14	Cytokine_Receptors
TUBB3	tubulin beta 3 class III	16	Cytokine_Receptors
VDR	vitamin D receptor	12	Cytokine_Receptors
VIPR1	vasoactive intestinal peptide receptor 1	3	Cytokine_Receptors
VIPR2	vasoactive intestinal peptide receptor 2	7	Cytokine_Receptors
XCR1	X-C motif chemokine receptor 1	3	Cytokine_Receptors
IFNA10	interferon alpha 10	9	Interferons
IFNA13	interferon alpha 13	9	Interferons
IFNA14	interferon alpha 14	9	Interferons
IFNA16	interferon alpha 16	9	Interferons
IFNA17	interferon alpha 17	9	Interferons
IFNA2	interferon alpha 2	9	Interferons
IFNA21	interferon alpha 21	9	Interferons
IFNA4	interferon alpha 4	9	Interferons
IFNA5	interferon alpha 5	9	Interferons
IFNA6	interferon alpha 6	9	Interferons
IFNA7	interferon alpha 7	9	Interferons
IFNA8	interferon alpha 8	9	Interferons
IFNB1	interferon beta 1	9	Interferons
IFNE	interferon epsilon	9	Interferons
IFNG	interferon gamma	12	Interferons
IFNK	interferon kappa	9	Interferons
IFNW1	interferon omega 1	9	Interferons
IFNAR2	interferon alpha and beta receptor subunit 2	21	Interferon_Receptor
IFNGR1	interferon gamma receptor 1	6	Interferon_Receptor
IFNGR2	interferon gamma receptor 2	21	Interferon_Receptor
IL11	interleukin 11	19	Interleukins
IL12A	interleukin 12A	3	Interleukins
IL12B	interleukin 12B	5	Interleukins
IL13	interleukin 13	5	Interleukins
IL15	interleukin 15	4	Interleukins
IL16	interleukin 16	15	Interleukins
IL17A	interleukin 17A	6	Interleukins
IL17B	interleukin 17B	5	Interleukins
IL17C	interleukin 17C	16	Interleukins
IL17D	interleukin 17D	13	Interleukins
IL17F	interleukin 17F	6	Interleukins
IL18	interleukin 18	11	Interleukins
IL19	interleukin 19	1	Interleukins
IL1A	interleukin 1 alpha	2	Interleukins
IL1B	interleukin 1 beta	2	Interleukins
IL1F10	interleukin 1 family member 10	2	Interleukins
IL36RN	interleukin 36 receptor antagonist	2	Interleukins
IL36A	interleukin 36 alpha	2	Interleukins
IL37	interleukin 37	2	Interleukins
IL36B	interleukin 36 beta	2	Interleukins
IL36G	interleukin 36 gamma	2	Interleukins
IL1RN	interleukin 1 receptor antagonist	2	Interleukins
IL2	interleukin 2	4	Interleukins
IL20	interleukin 20	1	Interleukins
IL21	interleukin 21	4	Interleukins
IL22	interleukin 22	12	Interleukins
IL23A	interleukin 23 subunit alpha	12	Interleukins
IL24	interleukin 24	1	Interleukins
IL25	interleukin 25	14	Interleukins
IL26	interleukin 26	12	Interleukins
IL27	interleukin 27	16	Interleukins
IFNL2	interferon lambda 2	19	Interleukins
IFNL3	interferon lambda 3	19	Interleukins
IFNL1	interferon lambda 1	19	Interleukins
IL3	interleukin 3	5	Interleukins
IL31	interleukin 31	12	Interleukins
IL32	interleukin 32	16	Interleukins
IL33	interleukin 33	9	Interleukins
IL34	interleukin 34	16	Interleukins
IL4	interleukin 4	5	Interleukins
IL5	interleukin 5	5	Interleukins
IL6	interleukin 6	7	Interleukins
IL6ST	interleukin 6 signal transducer	5	Interleukins
IL7	interleukin 7	8	Interleukins
CXCL8	C-X-C motif chemokine ligand 8	4	Interleukins
IL9	interleukin 9	5	Interleukins
TXLNA	taxilin alpha	1	Interleukins
IL10RA	interleukin 10 receptor subunit alpha	11	Interleukins_Receptor
IL10RB	interleukin 10 receptor subunit beta	21	Interleukins_Receptor
IL11RA	interleukin 11 receptor subunit alpha	9	Interleukins_Receptor
IL12RB1	interleukin 12 receptor subunit beta 1	19	Interleukins_Receptor
IL12RB2	interleukin 12 receptor subunit beta 2	1	Interleukins_Receptor
IL13RA1	interleukin 13 receptor subunit alpha 1	X	Interleukins_Receptor
IL13RA2	interleukin 13 receptor subunit alpha 2	X	Interleukins_Receptor
IL15RA	interleukin 15 receptor subunit alpha	10	Interleukins_Receptor
IL2RB	interleukin 2 receptor subunit beta	22	Interleukins_Receptor
IL17RA	interleukin 17 receptor A	22	Interleukins_Receptor
IL17RB	interleukin 17 receptor B	3	Interleukins_Receptor
IL17RC	interleukin 17 receptor C	3	Interleukins_Receptor
IL17RD	interleukin 17 receptor D	3	Interleukins_Receptor
IL17RE	interleukin 17 receptor E	3	Interleukins_Receptor
IL18R1	interleukin 18 receptor 1	2	Interleukins_Receptor
IL18RAP	interleukin 18 receptor accessory protein	2	Interleukins_Receptor
IL1R1	interleukin 1 receptor type 1	2	Interleukins_Receptor
IL1R2	interleukin 1 receptor type 2	2	Interleukins_Receptor
IL1RAP	interleukin 1 receptor accessory protein	3	Interleukins_Receptor
IL1RL1	interleukin 1 receptor like 1	2	Interleukins_Receptor
IL1RL2	interleukin 1 receptor like 2	2	Interleukins_Receptor
IL20RA	interleukin 20 receptor subunit alpha	6	Interleukins_Receptor
IL20RB	interleukin 20 receptor subunit beta	3	Interleukins_Receptor
IL21R	interleukin 21 receptor	16	Interleukins_Receptor
IL22RA1	interleukin 22 receptor subunit alpha 1	1	Interleukins_Receptor
IL22RA2	interleukin 22 receptor subunit alpha 2	6	Interleukins_Receptor
IL23R	interleukin 23 receptor	1	Interleukins_Receptor
IL27RA	interleukin 27 receptor subunit alpha	19	Interleukins_Receptor
IFNLR1	interferon lambda receptor 1	1	Interleukins_Receptor
IL2RA	interleukin 2 receptor subunit alpha	10	Interleukins_Receptor
IL2RB	interleukin 2 receptor subunit beta	22	Interleukins_Receptor
IL2RG	interleukin 2 receptor subunit gamma	X	Interleukins_Receptor
IL31RA	interleukin 31 receptor A	5	Interleukins_Receptor
IL3RA	interleukin 3 receptor subunit alpha	X|Y	Interleukins_Receptor
IL4R	interleukin 4 receptor	16	Interleukins_Receptor
IL5RA	interleukin 5 receptor subunit alpha	3	Interleukins_Receptor
IL6R	interleukin 6 receptor	1	Interleukins_Receptor
IL7R	interleukin 7 receptor	5	Interleukins_Receptor
CXCR1	C-X-C motif chemokine receptor 1	2	Interleukins_Receptor
CXCR2	C-X-C motif chemokine receptor 2	2	Interleukins_Receptor
IL9R	interleukin 9 receptor	X|Y	Interleukins_Receptor
ST2	-	11	Interleukins_Receptor
HLA-A	major histocompatibility complex, class I, A	6	NaturalKiller_Cell_Cytotoxicity
HLA-B	major histocompatibility complex, class I, B	6	NaturalKiller_Cell_Cytotoxicity
HLA-C	major histocompatibility complex, class I, C	6	NaturalKiller_Cell_Cytotoxicity
HLA-E	major histocompatibility complex, class I, E	6	NaturalKiller_Cell_Cytotoxicity
HLA-G	major histocompatibility complex, class I, G	6	NaturalKiller_Cell_Cytotoxicity
KIR3DL1	killer cell immunoglobulin like receptor, three Ig domains and long cytoplasmic tail 1	19	NaturalKiller_Cell_Cytotoxicity
KIR3DL2	killer cell immunoglobulin like receptor, three Ig domains and long cytoplasmic tail 2	19	NaturalKiller_Cell_Cytotoxicity
KIR2DL1	killer cell immunoglobulin like receptor, two Ig domains and long cytoplasmic tail 1	19	NaturalKiller_Cell_Cytotoxicity
KIR2DL2	killer cell immunoglobulin like receptor, two Ig domains and long cytoplasmic tail 2	19	NaturalKiller_Cell_Cytotoxicity
KIR2DL3	killer cell immunoglobulin like receptor, two Ig domains and long cytoplasmic tail 3	19	NaturalKiller_Cell_Cytotoxicity
KIR2DL4	killer cell immunoglobulin like receptor, two Ig domains and long cytoplasmic tail 4	19	NaturalKiller_Cell_Cytotoxicity
KIR2DL5A	killer cell immunoglobulin like receptor, two Ig domains and long cytoplasmic tail 5A	19	NaturalKiller_Cell_Cytotoxicity
KLRC1	killer cell lectin like receptor C1	12	NaturalKiller_Cell_Cytotoxicity
KLRC2	killer cell lectin like receptor C2	12	NaturalKiller_Cell_Cytotoxicity
KLRC3	killer cell lectin like receptor C3	12	NaturalKiller_Cell_Cytotoxicity
KLRD1	killer cell lectin like receptor D1	12	NaturalKiller_Cell_Cytotoxicity
PTPN6	protein tyrosine phosphatase non-receptor type 6	12	NaturalKiller_Cell_Cytotoxicity
PTPN11	protein tyrosine phosphatase non-receptor type 11	12	NaturalKiller_Cell_Cytotoxicity
ICAM1	intercellular adhesion molecule 1	19	NaturalKiller_Cell_Cytotoxicity
ICAM2	intercellular adhesion molecule 2	17	NaturalKiller_Cell_Cytotoxicity
ITGAL	integrin subunit alpha L	16	NaturalKiller_Cell_Cytotoxicity
ITGB2	integrin subunit beta 2	21	NaturalKiller_Cell_Cytotoxicity
PTK2B	protein tyrosine kinase 2 beta	8	NaturalKiller_Cell_Cytotoxicity
VAV3	vav guanine nucleotide exchange factor 3	1	NaturalKiller_Cell_Cytotoxicity
VAV1	vav guanine nucleotide exchange factor 1	19	NaturalKiller_Cell_Cytotoxicity
VAV2	vav guanine nucleotide exchange factor 2	9	NaturalKiller_Cell_Cytotoxicity
RAC1	Rac family small GTPase 1	7	NaturalKiller_Cell_Cytotoxicity
RAC2	Rac family small GTPase 2	22	NaturalKiller_Cell_Cytotoxicity
RAC3	Rac family small GTPase 3	17	NaturalKiller_Cell_Cytotoxicity
PAK1	p21 (RAC1) activated kinase 1	11	NaturalKiller_Cell_Cytotoxicity
MAP2K1	mitogen-activated protein kinase kinase 1	15	NaturalKiller_Cell_Cytotoxicity
MAP2K2	mitogen-activated protein kinase kinase 2	19	NaturalKiller_Cell_Cytotoxicity
MAPK1	mitogen-activated protein kinase 1	22	NaturalKiller_Cell_Cytotoxicity
MAPK3	mitogen-activated protein kinase 3	16	NaturalKiller_Cell_Cytotoxicity
TNF	tumor necrosis factor	6	NaturalKiller_Cell_Cytotoxicity
CSF2	colony stimulating factor 2	5	NaturalKiller_Cell_Cytotoxicity
IFNG	interferon gamma	12	NaturalKiller_Cell_Cytotoxicity
KIR2DS1	killer cell immunoglobulin like receptor, two Ig domains and short cytoplasmic tail 1	19	NaturalKiller_Cell_Cytotoxicity
KIR2DS3	killer cell immunoglobulin like receptor, two Ig domains and short cytoplasmic tail 3	19	NaturalKiller_Cell_Cytotoxicity
KIR2DS4	killer cell immunoglobulin like receptor, two Ig domains and short cytoplasmic tail 4	19	NaturalKiller_Cell_Cytotoxicity
KIR2DS5	killer cell immunoglobulin like receptor, two Ig domains and short cytoplasmic tail 5	19	NaturalKiller_Cell_Cytotoxicity
NCR2	natural cytotoxicity triggering receptor 2	6	NaturalKiller_Cell_Cytotoxicity
TYROBP	transmembrane immune signaling adaptor TYROBP	19	NaturalKiller_Cell_Cytotoxicity
LCK	LCK proto-oncogene, Src family tyrosine kinase	1	NaturalKiller_Cell_Cytotoxicity
FCGR3A	Fc fragment of IgG receptor IIIa	1	NaturalKiller_Cell_Cytotoxicity
FCGR3B	Fc fragment of IgG receptor IIIb	1	NaturalKiller_Cell_Cytotoxicity
NCR1	natural cytotoxicity triggering receptor 1	19	NaturalKiller_Cell_Cytotoxicity
NCR3	natural cytotoxicity triggering receptor 3	6	NaturalKiller_Cell_Cytotoxicity
FCER1G	Fc fragment of IgE receptor Ig	1	NaturalKiller_Cell_Cytotoxicity
CD247	CD247 molecule	1	NaturalKiller_Cell_Cytotoxicity
ZAP70	zeta chain of T cell receptor associated protein kinase 70	2	NaturalKiller_Cell_Cytotoxicity
SYK	spleen associated tyrosine kinase	9	NaturalKiller_Cell_Cytotoxicity
LCP2	lymphocyte cytosolic protein 2	5	NaturalKiller_Cell_Cytotoxicity
LAT	linker for activation of T cells	16	NaturalKiller_Cell_Cytotoxicity
PLCG1	phospholipase C gamma 1	20	NaturalKiller_Cell_Cytotoxicity
PLCG2	phospholipase C gamma 2	16	NaturalKiller_Cell_Cytotoxicity
SH3BP2	SH3 domain binding protein 2	4	NaturalKiller_Cell_Cytotoxicity
PIK3CA	phosphatidylinositol-4,5-bisphosphate 3-kinase catalytic subunit alpha	3	NaturalKiller_Cell_Cytotoxicity
PIK3CB	phosphatidylinositol-4,5-bisphosphate 3-kinase catalytic subunit beta	3	NaturalKiller_Cell_Cytotoxicity
PIK3CD	phosphatidylinositol-4,5-bisphosphate 3-kinase catalytic subunit delta	1	NaturalKiller_Cell_Cytotoxicity
PIK3CG	phosphatidylinositol-4,5-bisphosphate 3-kinase catalytic subunit gamma	7	NaturalKiller_Cell_Cytotoxicity
PIK3R5	phosphoinositide-3-kinase regulatory subunit 5	17	NaturalKiller_Cell_Cytotoxicity
PIK3R1	phosphoinositide-3-kinase regulatory subunit 1	5	NaturalKiller_Cell_Cytotoxicity
PIK3R2	phosphoinositide-3-kinase regulatory subunit 2	19	NaturalKiller_Cell_Cytotoxicity
PIK3R3	phosphoinositide-3-kinase regulatory subunit 3	1	NaturalKiller_Cell_Cytotoxicity
FYN	FYN proto-oncogene, Src family tyrosine kinase	6	NaturalKiller_Cell_Cytotoxicity
SHC2	SHC adaptor protein 2	19	NaturalKiller_Cell_Cytotoxicity
SHC4	SHC adaptor protein 4	15	NaturalKiller_Cell_Cytotoxicity
SHC3	SHC adaptor protein 3	9	NaturalKiller_Cell_Cytotoxicity
SHC1	SHC adaptor protein 1	1	NaturalKiller_Cell_Cytotoxicity
GRB2	growth factor receptor bound protein 2	17	NaturalKiller_Cell_Cytotoxicity
SOS1	SOS Ras/Rac guanine nucleotide exchange factor 1	2	NaturalKiller_Cell_Cytotoxicity
SOS2	SOS Ras/Rho guanine nucleotide exchange factor 2	14	NaturalKiller_Cell_Cytotoxicity
HRAS	HRas proto-oncogene, GTPase	11	NaturalKiller_Cell_Cytotoxicity
KRAS	KRAS proto-oncogene, GTPase	12	TCRsignalingPathway
NRAS	NRAS proto-oncogene, GTPase	1	TCRsignalingPathway
FOS	Fos proto-oncogene, AP-1 transcription factor subunit	14	TCRsignalingPathway
JUN	Jun proto-oncogene, AP-1 transcription factor subunit	1	TCRsignalingPathway
CARD11	caspase recruitment domain family member 11	7	TCRsignalingPathway
BCL10	BCL10 immune signaling adaptor	1	TCRsignalingPathway
MALT1	MALT1 paracaspase	18	TCRsignalingPathway
CHUK	component of inhibitor of nuclear factor kappa B kinase complex	10	TCRsignalingPathway
IKBKB	inhibitor of nuclear factor kappa B kinase subunit beta	8	TCRsignalingPathway
IKBKG	inhibitor of nuclear factor kappa B kinase regulatory subunit gamma	X	TCRsignalingPathway
NFKB1	nuclear factor kappa B subunit 1	4	TCRsignalingPathway
RELA	RELA proto-oncogene, NF-kB subunit	11	TCRsignalingPathway
NFKBIA	NFKB inhibitor alpha	14	TCRsignalingPathway
NFKBIB	NFKB inhibitor beta	19	TCRsignalingPathway
NFKBIE	NFKB inhibitor epsilon	6	TCRsignalingPathway
CD28	CD28 molecule	2	TCRsignalingPathway
ICOS	inducible T cell costimulator	2	TCRsignalingPathway
CD40LG	CD40 ligand	X	TCRsignalingPathway
PIK3R5	phosphoinositide-3-kinase regulatory subunit 5	17	TCRsignalingPathway
PIK3R1	phosphoinositide-3-kinase regulatory subunit 1	5	TCRsignalingPathway
PIK3R2	phosphoinositide-3-kinase regulatory subunit 2	19	TCRsignalingPathway
PIK3R3	phosphoinositide-3-kinase regulatory subunit 3	1	TCRsignalingPathway
PIK3CA	phosphatidylinositol-4,5-bisphosphate 3-kinase catalytic subunit alpha	3	TCRsignalingPathway
PIK3CB	phosphatidylinositol-4,5-bisphosphate 3-kinase catalytic subunit beta	3	TCRsignalingPathway
PIK3CD	phosphatidylinositol-4,5-bisphosphate 3-kinase catalytic subunit delta	1	TCRsignalingPathway
PIK3CG	phosphatidylinositol-4,5-bisphosphate 3-kinase catalytic subunit gamma	7	TCRsignalingPathway
AKT3	AKT serine/threonine kinase 3	1	TCRsignalingPathway
AKT1	AKT serine/threonine kinase 1	14	TCRsignalingPathway
AKT2	AKT serine/threonine kinase 2	19	TCRsignalingPathway
MAP3K8	mitogen-activated protein kinase kinase kinase 8	10	TCRsignalingPathway
MAP3K14	mitogen-activated protein kinase kinase kinase 14	17	TCRsignalingPathway
PDCD1	programmed cell death 1	2	TCRsignalingPathway
CTLA4	cytotoxic T-lymphocyte associated protein 4	2	TCRsignalingPathway
PTPN6	protein tyrosine phosphatase non-receptor type 6	12	TCRsignalingPathway
CBLC	Cbl proto-oncogene C	19	TCRsignalingPathway
CBL	Cbl proto-oncogene	11	TCRsignalingPathway
CBLB	Cbl proto-oncogene B	3	TCRsignalingPathway
IL2	interleukin 2	4	TCRsignalingPathway
IL4	interleukin 4	5	TCRsignalingPathway
IL5	interleukin 5	5	TCRsignalingPathway
IL10	interleukin 10	1	TCRsignalingPathway
IFNG	interferon gamma	12	TCRsignalingPathway
CSF2	colony stimulating factor 2	5	TCRsignalingPathway
TNF	tumor necrosis factor	6	TCRsignalingPathway
CDK4	cyclin dependent kinase 4	12	TCRsignalingPathway
RASGRP1	RAS guanyl releasing protein 1	15	TCRsignalingPathway
PDK1	pyruvate dehydrogenase kinase 1	2	TCRsignalingPathway
PLCG1	phospholipase C gamma 1	20	TCRsignalingPathway
PRKCQ	protein kinase C theta	10	TCRsignalingPathway
TRAC	T cell receptor alpha constant	14	TCRsignalingPathway
TRAJ1	T cell receptor alpha joining 1 (non-functional)	14	TCRsignalingPathway
TRAJ2	T cell receptor alpha joining 2 (non-functional)	14	TCRsignalingPathway
TRAJ3	T cell receptor alpha joining 3	14	TCRsignalingPathway
TRAJ4	T cell receptor alpha joining 4	14	TCRsignalingPathway
TRAJ5	T cell receptor alpha joining 5	14	TCRsignalingPathway
TRAJ6	T cell receptor alpha joining 6	14	TCRsignalingPathway
TRAJ7	T cell receptor alpha joining 7	14	TCRsignalingPathway
TRAJ8	T cell receptor alpha joining 8	14	TCRsignalingPathway
TRAJ9	T cell receptor alpha joining 9	14	TCRsignalingPathway
TRAJ10	T cell receptor alpha joining 10	14	TCRsignalingPathway
TRAJ11	T cell receptor alpha joining 11	14	TCRsignalingPathway
TRAJ12	T cell receptor alpha joining 12	14	TCRsignalingPathway
TRAJ13	T cell receptor alpha joining 13	14	TCRsignalingPathway
TRAJ14	T cell receptor alpha joining 14	14	TCRsignalingPathway
TRAJ15	T cell receptor alpha joining 15	14	TCRsignalingPathway
TRAJ16	T cell receptor alpha joining 16	14	TCRsignalingPathway
TRAJ17	T cell receptor alpha joining 17	14	TCRsignalingPathway
TRAJ18	T cell receptor alpha joining 18	14	TCRsignalingPathway
TRAJ19	T cell receptor alpha joining 19 (non-functional)	14	TCRsignalingPathway
TRAJ20	T cell receptor alpha joining 20	14	TCRsignalingPathway
TRAJ21	T cell receptor alpha joining 21	14	TCRsignalingPathway
TRAJ22	T cell receptor alpha joining 22	14	TCRsignalingPathway
TRAJ23	T cell receptor alpha joining 23	14	TCRsignalingPathway
TRAJ24	T cell receptor alpha joining 24	14	TCRsignalingPathway
TRAJ25	T cell receptor alpha joining 25 (non-functional)	14	TCRsignalingPathway
TRAJ26	T cell receptor alpha joining 26	14	TCRsignalingPathway
TRAJ27	T cell receptor alpha joining 27	14	TCRsignalingPathway
TRAJ28	T cell receptor alpha joining 28	14	TCRsignalingPathway
TRAJ29	T cell receptor alpha joining 29	14	TCRsignalingPathway
TRAJ30	T cell receptor alpha joining 30	14	TCRsignalingPathway
TRAJ31	T cell receptor alpha joining 31	14	TCRsignalingPathway
TRAJ32	T cell receptor alpha joining 32	14	TCRsignalingPathway
TRAJ33	T cell receptor alpha joining 33	14	TCRsignalingPathway
TRAJ34	T cell receptor alpha joining 34	14	TCRsignalingPathway
TRAJ35	T cell receptor alpha joining 35 (non-functional)	14	TCRsignalingPathway
TRAJ36	T cell receptor alpha joining 36	14	TCRsignalingPathway
TRAJ37	T cell receptor alpha joining 37	14	TCRsignalingPathway
TRAJ38	T cell receptor alpha joining 38	14	TCRsignalingPathway
TRAJ39	T cell receptor alpha joining 39	14	TCRsignalingPathway
TRAJ40	T cell receptor alpha joining 40	14	TCRsignalingPathway
TRAJ41	T cell receptor alpha joining 41	14	TCRsignalingPathway
TRAJ42	T cell receptor alpha joining 42	14	TCRsignalingPathway
TRAJ43	T cell receptor alpha joining 43	14	TCRsignalingPathway
TRAJ44	T cell receptor alpha joining 44	14	TCRsignalingPathway
TRAJ45	T cell receptor alpha joining 45	14	TCRsignalingPathway
TRAJ46	T cell receptor alpha joining 46	14	TCRsignalingPathway
TRAJ47	T cell receptor alpha joining 47	14	TCRsignalingPathway
TRAJ48	T cell receptor alpha joining 48	14	TCRsignalingPathway
TRAJ49	T cell receptor alpha joining 49	14	TCRsignalingPathway
TRAJ50	T cell receptor alpha joining 50	14	TCRsignalingPathway
TRAJ52	T cell receptor alpha joining 52	14	TCRsignalingPathway
TRAJ53	T cell receptor alpha joining 53	14	TCRsignalingPathway
TRAJ54	T cell receptor alpha joining 54	14	TCRsignalingPathway
TRAJ56	T cell receptor alpha joining 56	14	TCRsignalingPathway
TRAJ57	T cell receptor alpha joining 57	14	TCRsignalingPathway
TRAJ58	T cell receptor alpha joining 58 (non-functional)	14	TCRsignalingPathway
TRAJ59	T cell receptor alpha joining 59 (non-functional)	14	TCRsignalingPathway
TRAJ61	T cell receptor alpha joining 61 (non-functional)	14	TCRsignalingPathway
TRAV1-1	T cell receptor alpha variable 1-1	14	TCRsignalingPathway
TRAV1-2	T cell receptor alpha variable 1-2	14	TCRsignalingPathway
TRAV2	T cell receptor alpha variable 2	14	TCRsignalingPathway
TRAV3	T cell receptor alpha variable 3	14	TCRsignalingPathway
TRAV4	T cell receptor alpha variable 4	14	TCRsignalingPathway
TRAV5	T cell receptor alpha variable 5	14	TCRsignalingPathway
TRAV7	T cell receptor alpha variable 7	14	TCRsignalingPathway
TRAV8-1	T cell receptor alpha variable 8-1	14	TCRsignalingPathway
TRAV8-2	T cell receptor alpha variable 8-2	14	TCRsignalingPathway
TRAV8-3	T cell receptor alpha variable 8-3	14	TCRsignalingPathway
TRAV8-4	T cell receptor alpha variable 8-4	14	TCRsignalingPathway
TRAV8-6	T cell receptor alpha variable 8-6	14	TCRsignalingPathway
TRAV8-7	T cell receptor alpha variable 8-7 (pseudogene)	14	TCRsignalingPathway
TRAV9-1	T cell receptor alpha variable 9-1	14	TCRsignalingPathway
TRAV9-2	T cell receptor alpha variable 9-2	14	TCRsignalingPathway
TRAV10	T cell receptor alpha variable 10	14	TCRsignalingPathway
TRAV12-1	T cell receptor alpha variable 12-1	14	TCRsignalingPathway
TRAV12-2	T cell receptor alpha variable 12-2	14	TCRsignalingPathway
TRAV12-3	T cell receptor alpha variable 12-3	14	TCRsignalingPathway
TRAV13-1	T cell receptor alpha variable 13-1	14	TCRsignalingPathway
TRAV13-2	T cell receptor alpha variable 13-2	14	TCRsignalingPathway
TRAV14DV4	T cell receptor alpha variable 14/delta variable 4	14	TCRsignalingPathway
TRAV16	T cell receptor alpha variable 16	14	TCRsignalingPathway
TRAV17	T cell receptor alpha variable 17	14	TCRsignalingPathway
TRAV18	T cell receptor alpha variable 18	14	TCRsignalingPathway
TRAV19	T cell receptor alpha variable 19	14	TCRsignalingPathway
TRAV20	T cell receptor alpha variable 20	14	TCRsignalingPathway
TRAV21	T cell receptor alpha variable 21	14	TCRsignalingPathway
TRAV22	T cell receptor alpha variable 22	14	TCRsignalingPathway
TRAV23DV6	T cell receptor alpha variable 23/delta variable 6	14	TCRsignalingPathway
TRAV24	T cell receptor alpha variable 24	14	TCRsignalingPathway
TRAV25	T cell receptor alpha variable 25	14	TCRsignalingPathway
TRAV26-1	T cell receptor alpha variable 26-1	14	TCRsignalingPathway
TRAV26-2	T cell receptor alpha variable 26-2	14	TCRsignalingPathway
TRAV27	T cell receptor alpha variable 27	14	TCRsignalingPathway
TRAV29DV5	T cell receptor alpha variable 29/delta variable 5	14	TCRsignalingPathway
TRAV30	T cell receptor alpha variable 30	14	TCRsignalingPathway
TRAV34	T cell receptor alpha variable 34	14	TCRsignalingPathway
TRAV35	T cell receptor alpha variable 35	14	TCRsignalingPathway
TRAV36DV7	T cell receptor alpha variable 36/delta variable 7	14	TCRsignalingPathway
TRAV38-1	T cell receptor alpha variable 38-1	14	TCRsignalingPathway
TRAV38-2DV8	T cell receptor alpha variable 38-2/delta variable 8	14	TCRsignalingPathway
TRAV39	T cell receptor alpha variable 39	14	TCRsignalingPathway
TRAV40	T cell receptor alpha variable 40	14	TCRsignalingPathway
TRAV41	T cell receptor alpha variable 41	14	TCRsignalingPathway
TRBC1	T cell receptor beta constant 1	7	TCRsignalingPathway
TRBC2	T cell receptor beta constant 2	7	TCRsignalingPathway
TRBD1	T cell receptor beta diversity 1	7	TCRsignalingPathway
TRBD2	T cell receptor beta diversity 2	7	TCRsignalingPathway
TRBJ1-1	T cell receptor beta joining 1-1	7	TCRsignalingPathway
TRBJ1-2	T cell receptor beta joining 1-2	7	TCRsignalingPathway
TRBJ1-3	T cell receptor beta joining 1-3	7	TCRsignalingPathway
TRBJ1-4	T cell receptor beta joining 1-4	7	TCRsignalingPathway
TRBJ1-5	T cell receptor beta joining 1-5	7	TCRsignalingPathway
TRBJ1-6	T cell receptor beta joining 1-6	7	TCRsignalingPathway
TRBJ2-1	T cell receptor beta joining 2-1	7	TCRsignalingPathway
TRBJ2-2	T cell receptor beta joining 2-2	7	TCRsignalingPathway
TRBJ2-3	T cell receptor beta joining 2-3	7	TCRsignalingPathway
TRBJ2-4	T cell receptor beta joining 2-4	7	TCRsignalingPathway
TRBJ2-5	T cell receptor beta joining 2-5	7	TCRsignalingPathway
TRBJ2-6	T cell receptor beta joining 2-6	7	TCRsignalingPathway
TRBJ2-7	T cell receptor beta joining 2-7	7	TCRsignalingPathway
TRBV2	T cell receptor beta variable 2	7	TCRsignalingPathway
TRBV3-1	T cell receptor beta variable 3-1	7	TCRsignalingPathway
TRBV4-1	T cell receptor beta variable 4-1	7	TCRsignalingPathway
TRBV4-2	T cell receptor beta variable 4-2	7	TCRsignalingPathway
TRBV4-3	T cell receptor beta variable 4-3	7	TCRsignalingPathway
TRBV5-1	T cell receptor beta variable 5-1	7	TCRsignalingPathway
TRBV5-4	T cell receptor beta variable 5-4	7	TCRsignalingPathway
TRBV5-5	T cell receptor beta variable 5-5	7	TCRsignalingPathway
TRBV5-6	T cell receptor beta variable 5-6	7	TCRsignalingPathway
TRBV5-7	T cell receptor beta variable 5-7 (non-functional)	7	TCRsignalingPathway
TRBV5-8	T cell receptor beta variable 5-8	7	TCRsignalingPathway
TRBV6-1	T cell receptor beta variable 6-1	7	TCRsignalingPathway
TRBV6-2	T cell receptor beta variable 6-2	7	TCRsignalingPathway
TRBV6-3	T cell receptor beta variable 6-3	7	TCRsignalingPathway
TRBV6-4	T cell receptor beta variable 6-4	7	TCRsignalingPathway
TRBV6-5	T cell receptor beta variable 6-5	7	TCRsignalingPathway
TRBV6-6	T cell receptor beta variable 6-6	7	TCRsignalingPathway
TRBV6-7	T cell receptor beta variable 6-7 (non-functional)	7	TCRsignalingPathway
TRBV6-8	T cell receptor beta variable 6-8	7	TCRsignalingPathway
TRBV6-9	T cell receptor beta variable 6-9	7	TCRsignalingPathway
TRBV7-2	T cell receptor beta variable 7-2	7	TCRsignalingPathway
TRBV7-3	T cell receptor beta variable 7-3	7	TCRsignalingPathway
TRBV7-4	T cell receptor beta variable 7-4	7	TCRsignalingPathway
TRBV7-6	T cell receptor beta variable 7-6	7	TCRsignalingPathway
TRBV7-7	T cell receptor beta variable 7-7	7	TCRsignalingPathway
TRBV7-8	T cell receptor beta variable 7-8	7	TCRsignalingPathway
TRBV7-9	T cell receptor beta variable 7-9	7	TCRsignalingPathway
TRBV9	T cell receptor beta variable 9	7	TCRsignalingPathway
TRBV10-1	T cell receptor beta variable 10-1	7	TCRsignalingPathway
TRBV10-2	T cell receptor beta variable 10-2	7	TCRsignalingPathway
TRBV10-3	T cell receptor beta variable 10-3	7	TCRsignalingPathway
TRBV11-1	T cell receptor beta variable 11-1	7	TCRsignalingPathway
TRBV11-2	T cell receptor beta variable 11-2	7	TCRsignalingPathway
TRBV11-3	T cell receptor beta variable 11-3	7	TCRsignalingPathway
TRBV12-3	T cell receptor beta variable 12-3	7	TCRsignalingPathway
TRBV12-4	T cell receptor beta variable 12-4	7	TCRsignalingPathway
TRBV12-5	T cell receptor beta variable 12-5	7	TCRsignalingPathway
TRBV13	T cell receptor beta variable 13	7	TCRsignalingPathway
TRBV14	T cell receptor beta variable 14	7	TCRsignalingPathway
TRBV15	T cell receptor beta variable 15	7	TCRsignalingPathway
TRBV16	T cell receptor beta variable 16	7	TCRsignalingPathway
TRBV17	T cell receptor beta variable 17 (non-functional)	7	TCRsignalingPathway
TRBV18	T cell receptor beta variable 18	7	TCRsignalingPathway
TRBV19	T cell receptor beta variable 19	7	TCRsignalingPathway
TRBV20-1	T cell receptor beta variable 20-1	7	TCRsignalingPathway
TRBV24-1	T cell receptor beta variable 24-1	7	TCRsignalingPathway
TRBV25-1	T cell receptor beta variable 25-1	7	TCRsignalingPathway
TRBV27	T cell receptor beta variable 27	7	TCRsignalingPathway
TRBV28	T cell receptor beta variable 28	7	TCRsignalingPathway
TRBV29-1	T cell receptor beta variable 29-1	7	TCRsignalingPathway
TRBV30	T cell receptor beta variable 30	7	TCRsignalingPathway
TRDC	T cell receptor delta constant	14	TCRsignalingPathway
TRDD1	T cell receptor delta diversity 1	14	TCRsignalingPathway
TRDD2	T cell receptor delta diversity 2	14	TCRsignalingPathway
TRDD3	T cell receptor delta diversity 3	14	TCRsignalingPathway
TRDJ1	T cell receptor delta joining 1	14	TCRsignalingPathway
TRDJ2	T cell receptor delta joining 2	14	TCRsignalingPathway
TRDJ3	T cell receptor delta joining 3	14	TCRsignalingPathway
TRDJ4	T cell receptor delta joining 4	14	TCRsignalingPathway
TRDV1	T cell receptor delta variable 1	14	TCRsignalingPathway
TRDV2	T cell receptor delta variable 2	14	TCRsignalingPathway
TRDV3	T cell receptor delta variable 3	14	TCRsignalingPathway
TRGV9	T cell receptor gamma variable 9	7	TCRsignalingPathway
TRGV8	T cell receptor gamma variable 8	7	TCRsignalingPathway
TRGV5	T cell receptor gamma variable 5	7	TCRsignalingPathway
TRGV4	T cell receptor gamma variable 4	7	TCRsignalingPathway
TRGV3	T cell receptor gamma variable 3	7	TCRsignalingPathway
TRGV2	T cell receptor gamma variable 2	7	TCRsignalingPathway
TRGJP2	T cell receptor gamma joining P2	7	TCRsignalingPathway
TRGJP1	T cell receptor gamma joining P1	7	TCRsignalingPathway
TRGJP	T cell receptor gamma joining P	7	TCRsignalingPathway
TRGJ2	T cell receptor gamma joining 2	7	TCRsignalingPathway
TRGJ1	T cell receptor gamma joining 1	7	TCRsignalingPathway
TRGC2	T cell receptor gamma constant 2	7	TCRsignalingPathway
TRGC1	T cell receptor gamma constant 1	7	TCRsignalingPathway
TRAV6	T cell receptor alpha variable 6	14	TCRsignalingPathway
BMP1	bone morphogenetic protein 1	8	TGFb_Family_Member
BMP10	bone morphogenetic protein 10	2	TGFb_Family_Member
BMP15	bone morphogenetic protein 15	X	TGFb_Family_Member
BMP2	bone morphogenetic protein 2	20	TGFb_Family_Member
BMP3	bone morphogenetic protein 3	4	TGFb_Family_Member
BMP4	bone morphogenetic protein 4	14	TGFb_Family_Member
BMP5	bone morphogenetic protein 5	6	TGFb_Family_Member
BMP6	bone morphogenetic protein 6	6	TGFb_Family_Member
BMP7	bone morphogenetic protein 7	20	TGFb_Family_Member
BMP8A	bone morphogenetic protein 8a	1	TGFb_Family_Member
BMP8B	bone morphogenetic protein 8b	1	TGFb_Family_Member
GDF1	growth differentiation factor 1	19	TGFb_Family_Member
GDF10	growth differentiation factor 10	10	TGFb_Family_Member
GDF11	growth differentiation factor 11	12	TGFb_Family_Member
GDF15	growth differentiation factor 15	19	TGFb_Family_Member
GDF2	growth differentiation factor 2	10	TGFb_Family_Member
GDF3	growth differentiation factor 3	12	TGFb_Family_Member
GDF5	growth differentiation factor 5	20	TGFb_Family_Member
GDF6	growth differentiation factor 6	8	TGFb_Family_Member
GDF7	growth differentiation factor 7	2	TGFb_Family_Member
GDF9	growth differentiation factor 9	5	TGFb_Family_Member
GDNF	glial cell derived neurotrophic factor	5	TGFb_Family_Member
INHA	inhibin subunit alpha	2	TGFb_Family_Member
INHBA	inhibin subunit beta A	7	TGFb_Family_Member
INHBB	inhibin subunit beta B	2	TGFb_Family_Member
INHBC	inhibin subunit beta C	12	TGFb_Family_Member
INHBE	inhibin subunit beta E	12	TGFb_Family_Member
LEFTY1	left-right determination factor 1	1	TGFb_Family_Member
LEFTY2	left-right determination factor 2	1	TGFb_Family_Member
NODAL	nodal growth differentiation factor	10	TGFb_Family_Member
TGFB1	transforming growth factor beta 1	19	TGFb_Family_Member
TGFB2	transforming growth factor beta 2	1	TGFb_Family_Member
TGFB3	transforming growth factor beta 3	14	TGFb_Family_Member
ACVR1B	activin A receptor type 1B	12	TGFb_Family_Member_Receptor
ACVR1C	activin A receptor type 1C	2	TGFb_Family_Member_Receptor
ACVR2A	activin A receptor type 2A	2	TGFb_Family_Member_Receptor
ACVR2B	activin A receptor type 2B	3	TGFb_Family_Member_Receptor
ACVRL1	activin A receptor like type 1	12	TGFb_Family_Member_Receptor
AMHR2	anti-Mullerian hormone receptor type 2	12	TGFb_Family_Member_Receptor
BMPR1A	bone morphogenetic protein receptor type 1A	10	TGFb_Family_Member_Receptor
BMPR1B	bone morphogenetic protein receptor type 1B	4	TGFb_Family_Member_Receptor
BMPR2	bone morphogenetic protein receptor type 2	2	TGFb_Family_Member_Receptor
TGFBR1	transforming growth factor beta receptor 1	9	TGFb_Family_Member_Receptor
TGFBR2	transforming growth factor beta receptor 2	3	TGFb_Family_Member_Receptor
TGFBR3	transforming growth factor beta receptor 3	1	TGFb_Family_Member_Receptor
TNFRSF11B	TNF receptor superfamily member 11b	8	TNF_Family_Members
TNFSF10	TNF superfamily member 10	3	TNF_Family_Members
TNFSF11	TNF superfamily member 11	13	TNF_Family_Members
TNFSF12	TNF superfamily member 12	17	TNF_Family_Members
TNFSF13	TNF superfamily member 13	17	TNF_Family_Members
TNFSF13B	TNF superfamily member 13b	13	TNF_Family_Members
TNFSF14	TNF superfamily member 14	19	TNF_Family_Members
TNFSF15	TNF superfamily member 15	9	TNF_Family_Members
TNFSF18	TNF superfamily member 18	1	TNF_Family_Members
TNFSF4	TNF superfamily member 4	1	TNF_Family_Members
TNFSF8	TNF superfamily member 8	9	TNF_Family_Members
TNFSF9	TNF superfamily member 9	19	TNF_Family_Members
TNFRSF10B	TNF receptor superfamily member 10b	8	TNF_Family_Members_Receptors
TNFRSF10C	TNF receptor superfamily member 10c	8	TNF_Family_Members_Receptors
TNFRSF10D	TNF receptor superfamily member 10d	8	TNF_Family_Members_Receptors
TNFRSF11A	TNF receptor superfamily member 11a	18	TNF_Family_Members_Receptors
[truncated: 15 more rows]
