# Supplementary material for: Key Genes Associated With Functional Specialization of Neonatal Peripheral Monocytes
Source: Hum Mutat. 2025 Aug 19;2025:3009253. doi: 10.1155/humu/3009253 (PMC12380514; doi:10.1155/humu/3009253)
Supplement: Supporting Information 4 — Table S2: The differentially expressed genes (DEGs) between neonatal and adult peripheral monocytes. [file 3009253.f4.xlsx]

## Sheet: RNA-seq DEG
Supplementary Table 2: The differentially expressed genes (DEGs) between neonateal and adult peripheral monocytes
	baseMean	log2FoldChange	lfcSE	stat	pvalue	padj	groups
ZXDA	38.7538	-2.29614	0.747752	-3.07073	0.00213535	0.029823	down
ZWILCH	46.2955	-1.71086	0.540749	-3.16387	0.00155688	0.0241342	down
ZNF845	138.497	-1.68155	0.557939	-3.01386	0.00257944	0.0343222	down
ZNF841	42.4279	-1.41603	0.480428	-2.94743	0.00320431	0.0400194	down
ZNF821	145.149	1.03866	0.336673	3.08506	0.00203513	0.0288956	up
ZNF804A	15.1798	-2.7326	0.614041	-4.45019	8.58e-06	0.00049061	down
ZNF791	1013.03	1.27446	0.248432	5.13	2.9e-07	3.45e-05	up
ZNF664	154.395	-1.39421	0.435741	-3.19963	0.00137605	0.0220543	down
ZNF621	71.446	-1.45754	0.424777	-3.43131	0.000600666	0.0122194	down
ZNF618	100.224	-2.64733	0.707634	-3.74109	0.000183221	0.00499302	down
ZNF589	150.887	-1.93683	0.462016	-4.19213	2.76e-05	0.00126226	down
ZNF584	13.0525	-1.69215	0.5479	-3.08843	0.00201215	0.028738	down
ZNF532	58.3216	-1.29505	0.388522	-3.33327	0.000858323	0.0160659	down
ZNF510	23.4939	-1.85875	0.512504	-3.6268	0.000286951	0.00710045	down
ZNF436	51.748	-2.35244	0.622048	-3.78177	0.000155716	0.00446109	down
ZNF416	16.401	-2.49007	0.688936	-3.61437	0.000301076	0.00736203	down
ZNF37BP	134.428	-1.50538	0.498134	-3.02204	0.00251078	0.0336511	down
ZNF343	22.5969	-2.20517	0.762331	-2.89266	0.00381989	0.0452393	down
ZNF33B	68.7713	-1.61485	0.546696	-2.95385	0.00313841	0.0393316	down
ZNF287	12.5469	-2.6434	0.66473	-3.97665	6.99e-05	0.0025023	down
ZNF251	39.6078	-1.50407	0.474894	-3.16718	0.00153926	0.0239633	down
ZNF250	139.549	1.60474	0.360527	4.45109	8.54e-06	0.000490497	up
ZNF232	18.8609	-2.9695	0.817914	-3.63058	0.000282786	0.0070213	down
ZNF185	565.367	-1.99418	0.422783	-4.71679	2.4e-06	0.000181259	down
ZNF154	20.1239	-2.54304	0.818204	-3.10807	0.00188314	0.0275178	down
ZNF107	91.0302	-1.76752	0.523613	-3.37562	0.000736493	0.0144703	down
ZMAT5	230.904	1.12294	0.306836	3.65975	0.000252463	0.00637308	up
ZFYVE9	41.9813	1.85979	0.445262	4.17685	2.96e-05	0.00132915	up
ZFYVE28	80.3938	-1.41626	0.350568	-4.03992	5.35e-05	0.00204383	down
ZFYVE26	186.606	-1.69009	0.414365	-4.07874	4.53e-05	0.00179207	down
ZDHHC8	71.447	-1.00853	0.344654	-2.92622	0.00343112	0.0420211	down
ZDHHC19	182.188	3.36167	0.396438	8.4797	2.26e-17	5.47e-14	up
ZDHHC18	2639.83	1.10139	0.375767	2.93104	0.00337828	0.041655	up
ZDHHC14	59.0715	-1.97502	0.487639	-4.05018	5.12e-05	0.00198257	down
ZDHHC1	333.385	-2.50592	0.505675	-4.9556	7.21e-07	6.94e-05	down
ZCCHC14	127.76	1.00448	0.344409	2.91654	0.00353942	0.043057	up
ZC2HC1A	74.5686	-1.75093	0.51601	-3.3932	0.000690806	0.0137451	down
YWHAH	1674.22	1.52409	0.33015	4.61634	3.91e-06	0.000261986	up
YIPF5	726.823	1.37786	0.346157	3.98045	6.88e-05	0.00247915	up
WWP1	167.271	-1.27543	0.396651	-3.21549	0.00130224	0.0212041	down
WNT5A	32.0715	4.19289	1.0688	3.92297	8.75e-05	0.00292718	up
WIPI1	1195.32	1.39074	0.386595	3.59741	0.0003214	0.00766378	up
WDR90	61.8134	-1.35664	0.338352	-4.00954	6.08e-05	0.00226266	down
WDR7	111.273	-2.02133	0.528815	-3.82238	0.000132172	0.00395836	down
WDR27	48.8856	-1.7294	0.593774	-2.91256	0.00358475	0.0433904	down
WASH6P	19.4857	-2.71254	0.852786	-3.1808	0.00146869	0.0230623	down
VPS9D1	405.488	1.66405	0.504055	3.30133	0.000962262	0.0171998	up
VPS35L	290.389	-1.04689	0.357402	-2.92915	0.00339886	0.0417669	down
VEGFB	100.829	2.87787	0.646464	4.45172	8.52e-06	0.000490497	up
VEGFA	2461.11	2.11273	0.489972	4.31194	1.62e-05	0.00081618	up
VDR	1573.63	2.07122	0.460201	4.50068	6.77e-06	0.000413372	up
VAT1	1554.56	1.50379	0.345987	4.34637	1.38e-05	0.000712907	up
VASP	7545.28	1.25314	0.313851	3.9928	6.53e-05	0.00239507	up
VASN	44.9843	1.07163	0.363783	2.9458	0.00322119	0.0401956	up
UTF1	60.5648	1.59052	0.38475	4.13392	3.57e-05	0.00152804	up
USPL1	2304.05	1.16949	0.339399	3.44575	0.00056947	0.0117661	up
USP13	38.0201	-1.65193	0.4355	-3.79318	0.000148728	0.00434662	down
UPP1	8936.33	1.57461	0.396794	3.96833	7.24e-05	0.00256408	up
ULK1	1754.55	1.18589	0.409953	2.89276	0.00381873	0.0452393	up
UGGT2	160.673	-1.18342	0.396926	-2.98146	0.00286874	0.0368747	down
UBXN2B	1331.46	1.03433	0.324945	3.18308	0.00145715	0.0229308	up
UBALD2	630.606	1.40543	0.478237	2.93878	0.00329509	0.0407676	up
UBA6	756.664	1.25834	0.394362	3.19082	0.0014187	0.0225702	up
UACA	71.4913	-2.30454	0.601993	-3.82819	0.000129087	0.00391438	down
TXNRD1	2489.27	1.2662	0.27626	4.58334	4.58e-06	0.000300751	up
TUT4	914.732	1.62828	0.397756	4.09368	4.25e-05	0.00171784	up
TULP2	66.3067	1.63984	0.316908	5.17448	2.29e-07	2.81e-05	up
TUBA4A	4566.78	1.46504	0.438385	3.34191	0.000832047	0.0157158	up
TTL	92.9607	-1.34242	0.446751	-3.00486	0.00265705	0.0349405	down
TTI1	97.1889	-1.55344	0.425633	-3.64972	0.000262527	0.00658586	down
TTC27	39.2191	-1.70072	0.588915	-2.88788	0.00387847	0.0456521	down
TTBK2	238.56	-1.01925	0.293447	-3.47337	0.000513965	0.0109143	down
TSPAN4	651.809	-1.59328	0.389498	-4.09059	4.3e-05	0.00173605	down
TSPAN2	630.159	1.90133	0.663168	2.86704	0.00414328	0.0476494	up
TSEN2	22.9623	-1.74283	0.586243	-2.97288	0.0029502	0.0376812	down
TRMT6	603.198	1.23016	0.358348	3.43286	0.00059726	0.0122014	up
TRMT2A	252.819	-1.2014	0.335147	-3.58469	0.000337482	0.00790634	down
TRMT10A	29.6889	-1.82	0.518941	-3.50714	0.000452949	0.0099232	down
TRIP10	231.608	2.1732	0.646368	3.36217	0.000773325	0.0149636	up
TRIM7	78.0435	-2.00046	0.612012	-3.26866	0.00108059	0.0185746	down
TRIM52	86.8172	-1.17776	0.341842	-3.44534	0.000570348	0.0117675	down
TRIM16L	14.1026	-3.23873	0.925202	-3.50057	0.000464265	0.0101027	down
TRIB1	6392.64	1.20017	0.34154	3.51399	0.000441432	0.0097592	up
TRH	7.01711	4.16629	1.46159	2.85052	0.00436474	0.0493752	up
TRGC2	24.2253	-3.40551	0.826154	-4.12212	3.75e-05	0.00157283	down
TREML3P	416.167	1.92385	0.500251	3.84576	0.000120179	0.00375234	up
TPST1	1260.7	4.76673	0.652616	7.30404	2.79e-13	2.45e-10	up
TP53I11	1358.56	1.03962	0.295391	3.51946	0.000432425	0.00958928	up
TOP1	1672.4	1.11575	0.289396	3.85544	0.000115523	0.00364778	up
TOMM40L	516.382	1.66864	0.409423	4.0756	4.59e-05	0.0018115	up
TNS1	528.669	3.42858	0.699047	4.90465	9.36e-07	8.71e-05	up
TNNT1	249.566	2.18191	0.474066	4.60254	4.17e-06	0.000278091	up
TNIP1	6821.51	1.24779	0.428791	2.91001	0.00361415	0.0435287	up
TNFSF14	836.6	2.78862	0.45453	6.13517	8.51e-10	2.63e-07	up
TNFSF12	114.905	-1.48203	0.436654	-3.39407	0.00068863	0.0137302	down
TNFRSF21	128.334	2.22656	0.678148	3.28329	0.00102602	0.0179338	up
TNFRSF12A	528.344	1.60473	0.430096	3.7311	0.000190643	0.00516621	up
TNFRSF10D	1186.88	1.62721	0.425782	3.82171	0.000132532	0.00396095	up
TNFAIP8L1	364.004	1.45552	0.341658	4.26015	2.04e-05	0.00098256	up
TNFAIP6	1043.78	1.97995	0.602856	3.28428	0.00102242	0.0178923	up
TNFAIP3	29167.5	1.63263	0.346735	4.70858	2.49e-06	0.000184863	up
TMIGD3	138.027	3.89416	0.758798	5.13202	2.87e-07	3.44e-05	up
TMEM97	10.91	-2.2804	0.719251	-3.17053	0.00152163	0.0237398	down
TMEM88	45.6859	2.30822	0.665558	3.4681	0.000524157	0.0110499	up
TMEM86A	61.8091	-1.91056	0.565785	-3.37683	0.000733274	0.0144516	down
TMEM52B	168.905	3.4703	0.576216	6.02256	1.72e-09	4.62e-07	up
TMEM51	421.089	1.7972	0.549253	3.27208	0.00106759	0.0184165	up
TMEM50B	481.085	-1.26839	0.407578	-3.11202	0.0018581	0.0273444	down
TMEM45B	99.4371	1.64286	0.381972	4.301	1.7e-05	0.000854561	up
TMEM45A	69.9573	2.81397	0.874001	3.21964	0.0012835	0.0210552	up
TMEM40	26.2868	3.58228	0.561067	6.38476	1.72e-10	6.23e-08	up
TMEM255B	73.1377	1.34311	0.441055	3.04523	0.00232505	0.0317101	up
TMEM254	111.282	-1.52835	0.436625	-3.50037	0.00046462	0.0101027	down
TMEM187	86.1159	1.80019	0.54883	3.28004	0.00103791	0.018098	up
TMEM184B	1283.86	1.01609	0.249686	4.06947	4.71e-05	0.00184976	up
TMEM18	186.3	-1.1968	0.356064	-3.36119	0.000776078	0.0149702	down
TMEM14C	403.765	-1.14924	0.268619	-4.27834	1.88e-05	0.000924902	down
TMEM147-AS1	53.639	-1.7645	0.490199	-3.59955	0.000318766	0.00765373	down
TMEM120B	149.134	1.22802	0.378229	3.24676	0.00116727	0.0197567	up
TMEM116	53.437	-1.57084	0.434375	-3.61633	0.000298806	0.00733135	down
TMCC3	2291.09	1.47375	0.304611	4.83814	1.31e-06	0.000112643	up
TMC4	92.4538	1.29622	0.335063	3.86858	0.000109473	0.0035179	up
TLE1	286.216	2.24594	0.645947	3.47698	0.000507095	0.0107841	up
TINAGL1	27.6609	3.63135	0.983455	3.69244	0.00022211	0.00582337	up
TIMP1	10932.1	1.5908	0.467183	3.40509	0.00066142	0.0133063	up
TIGIT	9.21367	-2.45595	0.739514	-3.32103	0.000896858	0.0164933	down
TIAM1	547.355	-1.46869	0.465409	-3.1557	0.00160111	0.024688	down
THG1L	130.952	-1.3112	0.439076	-2.98628	0.00282398	0.0364607	down
THBS1	11860.3	3.46061	0.571896	6.05113	1.44e-09	4.02e-07	up
THBD	775.089	1.83829	0.525244	3.49987	0.00046548	0.0101059	up
TGFBR3	54.1454	-2.4149	0.670387	-3.60225	0.000315475	0.00759912	down
TGFA	159.177	3.76283	0.83916	4.48404	7.32e-06	0.000437805	up
TG	79.8897	1.03306	0.327687	3.15257	0.00161838	0.0247749	up
TFIP11-DT	8.62844	-3.51878	0.911013	-3.86249	0.000112238	0.00357514	down
TFCP2	87.6719	-1.66187	0.493649	-3.36649	0.000761308	0.0148032	down
TES	4106.91	1.03726	0.250134	4.14684	3.37e-05	0.00146596	up
TDRD6	26.3433	-2.06694	0.660316	-3.13023	0.00174667	0.0262091	down
TDP2	1557.69	1.11252	0.363138	3.06362	0.00218677	0.030337	up
TCTN3	73.77	-2.07316	0.586632	-3.534	0.000409318	0.00921759	down
TCTN1	79.3933	-2.42946	0.427415	-5.68408	1.32e-08	2.48e-06	down
TCN1	160.415	3.61814	1.12622	3.21265	0.00131517	0.0213678	up
TCEAL1	33.1262	-2.12016	0.634857	-3.33958	0.000839041	0.0158068	down
TBX21	50.2008	-3.73044	0.623164	-5.98628	2.15e-09	5.57e-07	down
TBC1D24	53.9929	-1.19074	0.412256	-2.88836	0.00387254	0.045638	down
TATDN2	611.022	1.86574	0.429341	4.34559	1.39e-05	0.000712907	up
TARS3	72.3322	-1.60925	0.419687	-3.8344	0.000125869	0.00386099	down
TAGAP-AS1	682.4	1.1569	0.357428	3.23673	0.00120909	0.0201169	up
SYNJ2	662.553	2.06781	0.408532	5.06157	4.16e-07	4.52e-05	up
SYN1	423.687	3.41123	0.681822	5.00311	5.64e-07	5.73e-05	up
SYCP2L	14.6736	3.52884	0.777822	4.53682	5.71e-06	0.00036381	up
SYAP1	1807.35	1.37862	0.367529	3.75106	0.000176089	0.0048811	up
SWT1	140.722	1.44199	0.356596	4.04376	5.26e-05	0.00202125	up
SVIL-AS1	178.299	-1.10226	0.271219	-4.06411	4.82e-05	0.0018826	down
SUSD3	180.791	1.44444	0.407358	3.54587	0.000391318	0.00889498	up
STX6	879.336	1.59995	0.271766	5.88722	3.93e-09	9.06e-07	up
STX4	1283.97	1.10981	0.367383	3.02085	0.00252065	0.0336511	up
STX1A	686.068	3.91025	0.702499	5.5662	2.6e-08	4.5e-06	up
STRADB	167.953	-1.24723	0.382567	-3.26015	0.00111353	0.0190507	down
STK24	941.221	1.59341	0.295256	5.39672	6.79e-08	9.86e-06	up
STK17A	1861.06	1.85486	0.335368	5.53082	3.19e-08	5.2e-06	up
STAT4	152.923	-1.75259	0.50896	-3.44347	0.000574291	0.0118153	down
STAT3	6717.26	1.09177	0.308403	3.54008	0.000399999	0.0090781	up
STAC	17.0297	2.72326	0.73487	3.70578	0.000210744	0.00561662	up
ST7-OT4	11.1531	4.14151	1.28612	3.22015	0.00128123	0.0210519	up
ST6GAL1	62.4908	-1.73741	0.60179	-2.88706	0.00388855	0.0456678	down
ST20	76.6191	1.89082	0.53451	3.53748	0.000403964	0.00913954	up
SSH1	1839.42	1.12545	0.340627	3.30405	0.000952975	0.0171524	up
SRRM5	9.76033	-3.40422	1.03801	-3.27957	0.00103965	0.0181065	down
SRPK1	720.644	1.62812	0.315573	5.15924	2.48e-07	3.03e-05	up
SRGAP1	62.5102	1.73756	0.436237	3.98305	6.8e-05	0.00246089	up
SQOR	1310.67	1.17461	0.309624	3.79368	0.000148434	0.00434662	up
SPRY1	171.099	2.56672	0.547263	4.69009	2.73e-06	0.000197337	up
SPOCK3	17.0764	-3.50935	0.849894	-4.12915	3.64e-05	0.00154272	down
SPOCK2	438.797	-1.69953	0.559072	-3.03992	0.00236642	0.0320755	down
SPIN4	155.318	-1.18574	0.375923	-3.15422	0.00160928	0.0247749	down
SPIN2B	15.9537	-2.18481	0.668195	-3.26972	0.00107653	0.0185268	down
SPECC1	544.324	-1.574	0.529172	-2.97446	0.00293507	0.037528	down
SPATA7	21.7951	-1.5702	0.477991	-3.285	0.00101983	0.0178686	down
SOX13	15.987	-2.57309	0.881429	-2.91922	0.00350906	0.0427784	down
SORL1	6208.44	1.33841	0.27815	4.81182	1.5e-06	0.000123997	up
SORBS3	204.67	-1.62968	0.325655	-5.00433	5.61e-07	5.73e-05	down
SOD1	620.663	-1.10538	0.241051	-4.58568	4.53e-06	0.000298764	down
SNX18	3134.56	1.1555	0.29526	3.91349	9.1e-05	0.00303008	up
SNORA53	7.31278	-4.19272	1.08629	-3.85966	0.000113544	0.00360092	down
SNED1	49.7079	-1.92673	0.466485	-4.13031	3.62e-05	0.00154272	down
SNAI1	1095.95	3.22637	0.636417	5.06959	3.99e-07	4.42e-05	up
SMOX	1133.52	2.28177	0.622335	3.66647	0.000245922	0.00625572	up
SMCHD1	6834.7	1.00386	0.302582	3.31764	0.000907828	0.0166492	up
SLFN5	79.2909	-1.6843	0.498034	-3.3819	0.000719864	0.0142453	down
SLCO4A1	378.109	4.49701	1.43464	3.13459	0.00172094	0.0258765	up
SLC9A8	2163.04	1.26683	0.274324	4.618	3.87e-06	0.000261762	up
SLC7A5	2891.54	3.19604	0.531038	6.01848	1.76e-09	4.65e-07	up
SLC7A11	55.512	2.50247	0.390188	6.41349	1.42e-10	5.3e-08	up
SLC4A8	59.6153	-1.36828	0.440172	-3.10852	0.00188027	0.0275034	down
SLC4A4	13.0345	-2.84318	0.731639	-3.88604	0.000101893	0.00331094	down
SLC4A1	27.6605	3.569	0.926353	3.85274	0.000116804	0.0036643	up
SLC46A2	166.096	-2.66014	0.389344	-6.83236	8.35e-12	4.49e-09	down
SLC45A4	719.003	1.46962	0.391018	3.75846	0.000170965	0.00477737	up
SLC43A2	9347.73	1.11449	0.350706	3.17784	0.00148379	0.0232492	up
SLC38A7	237.976	-1.69171	0.482579	-3.50556	0.000455649	0.00996732	down
SLC35E4	335.831	1.20849	0.339684	3.55768	0.00037415	0.00861258	up
SLC30A1	1675.06	-1.20896	0.328787	-3.67702	0.000235977	0.00610975	down
SLC2A9	250.609	-1.45075	0.435383	-3.33213	0.000861838	0.0161109	down
SLC2A8	122.76	-1.26779	0.349766	-3.62469	0.000289305	0.00714653	down
SLC2A3	27690.7	2.1436	0.478967	4.47547	7.62e-06	0.00045017	up
SLC28A3	35.8821	2.39202	0.76261	3.13662	0.00170906	0.0257244	up
SLC25A43	138.471	-1.98904	0.497967	-3.99433	6.49e-05	0.00238572	down
SLC25A37	17549.9	1.69249	0.415973	4.06876	4.73e-05	0.00185039	up
SLC25A34	72.9896	1.3624	0.455828	2.98885	0.00280031	0.0363166	up
SLC25A19	98.4585	1.85382	0.611744	3.03038	0.00244243	0.0328789	up
SLC24A1	37.6494	-1.75422	0.530274	-3.30813	0.000939202	0.0170276	down
SLC22A4	895.15	1.50486	0.333076	4.51807	6.24e-06	0.000389033	up
SLC22A31	44.7359	3.21537	0.653174	4.92268	8.54e-07	8e-05	up
SLC22A15	370.269	1.24326	0.394394	3.15233	0.00161973	0.0247749	up
SLC18B1	243.072	-1.08777	0.364106	-2.98752	0.0028125	0.036362	down
SLC16A6	512.774	1.01267	0.300682	3.36791	0.000757414	0.014775	up
SLC15A4	2498.36	1.41956	0.401135	3.53887	0.000401841	0.00910568	up
SLC12A2-DT	35.3668	-2.33936	0.616226	-3.79627	0.000146892	0.00432361	down
SLC11A1	22480.4	1.53307	0.463763	3.30572	0.000947334	0.0171145	up
SLA	6648.85	1.13897	0.305012	3.73417	0.000188336	0.00511323	up
SKIL	3647.76	1.98202	0.345497	5.73672	9.65e-09	1.87e-06	up
SKI	625.313	1.59059	0.478174	3.32638	0.00087981	0.0163436	up
SIPA1L1	1363.77	1.23153	0.280377	4.39242	1.12e-05	0.000607522	up
SIGLEC16	22.9907	-2.28355	0.641284	-3.56089	0.000369595	0.00853477	down
SHPK	35.3807	1.97889	0.384617	5.14508	2.67e-07	3.24e-05	up
SHKBP1	12551	1.28956	0.291983	4.41655	1e-05	0.000558121	up
SH3RF3	79.1365	1.93804	0.383205	5.05745	4.25e-07	4.54e-05	up
SH3PXD2A	32.826	-1.63425	0.557736	-2.93014	0.00338804	0.0417399	down
SH3BP5	471.933	1.63738	0.474009	3.45433	0.000551665	0.0114963	up
SH3BP1	219.541	1.22155	0.231207	5.28334	1.27e-07	1.69e-05	up
SH2D3A	314.416	2.52117	0.557674	4.52087	6.16e-06	0.000385574	up
SH2D2A	29.208	-2.27457	0.499947	-4.54963	5.37e-06	0.000346929	down
SH2D1B	39.7205	-2.91481	0.867899	-3.35846	0.000783777	0.0150743	down
SGCB	25.0859	-2.5372	0.693323	-3.65948	0.00025273	0.00637308	down
SFT2D1	1583.07	1.01392	0.22651	4.47627	7.6e-06	0.00045017	up
SF3A3	2162.22	1.31658	0.383657	3.43166	0.00059991	0.0122194	up
SEZ6	37.2301	1.82962	0.596026	3.06971	0.00214269	0.0298682	up
SETD7	851.467	-1.4752	0.420109	-3.51147	0.000445644	0.009788	down
SETBP1-DT	6.71266	-3.61353	1.26979	-2.84578	0.00443032	0.0498454	down
SESN2	2434.85	1.7424	0.397727	4.38089	1.18e-05	0.000631186	up
SERPIND1	12.2507	3.292	1.04639	3.14606	0.00165486	0.0251432	up
SERPINB9	4001.33	1.49111	0.388189	3.84121	0.000122428	0.00379971	up
SERPINB2	710.244	5.85497	1.01814	5.75064	8.89e-09	1.79e-06	up
SERPINB10	94.9473	2.76522	0.574781	4.81091	1.5e-06	0.000123997	up
SERPINB1	7990.4	1.15988	0.282929	4.09954	4.14e-05	0.00168905	up
SEMA7A	133.76	1.85848	0.517637	3.59032	0.000330273	0.00782581	up
SEMA6B	3912.82	5.57074	0.48732	11.4314	2.91e-30	4.23e-26	up
SEMA4D	2697.66	1.04433	0.235052	4.44296	8.87e-06	0.000503437	up
SEMA4C	175.402	1.42709	0.498111	2.86499	0.00417018	0.0477932	up
SEMA4B	761.361	1.69854	0.391058	4.34345	1.4e-05	0.000717364	up
SELP	43.1164	2.73958	0.763738	3.58706	0.000334422	0.00788385	up
SELENOO	944.989	1.05085	0.282325	3.72212	0.000197561	0.00532388	up
SELENOM	31.7475	-1.95548	0.63148	-3.09665	0.00195718	0.0282858	down
SELENBP1	23.6248	2.71698	0.522794	5.19704	2.02e-07	2.58e-05	up
SEC62	3212.28	1.32402	0.408428	3.24173	0.00118805	0.0199036	up
SEC16A	1954.1	1.14218	0.35319	3.23389	0.00122118	0.0202948	up
SDSL	20.497	-2.60043	0.62766	-4.14306	3.43e-05	0.00148146	down
SDC2	512.634	4.0238	0.572668	7.02641	2.12e-12	1.34e-09	up
SCNN1A	72.3358	1.61095	0.392254	4.10689	4.01e-05	0.00166421	up
SCFD2	44.8309	-1.37894	0.481319	-2.86492	0.00417109	0.0477932	down
SCD	681.034	3.20704	0.75406	4.25303	2.11e-05	0.00100106	up
SCAT1	46.1954	2.87305	0.935472	3.07123	0.00213177	0.0298016	up
SCART1	11.2367	-1.63287	0.537199	-3.0396	0.00236895	0.0320755	down
SAP30	226.786	1.94131	0.676379	2.87015	0.00410283	0.0473718	up
SAMSN1	6950.89	2.21692	0.420976	5.26613	1.39e-07	1.84e-05	up
SAMD4A	116.031	-1.55089	0.541352	-2.86484	0.00417224	0.0477932	down
SAMD3	23.565	-2.6618	0.704212	-3.77982	0.00015694	0.00447579	down
SAMD1	72.6226	-1.52534	0.409425	-3.72556	0.000194881	0.00527121	down
S1PR5	67.3578	-2.44159	0.662299	-3.68654	0.000227325	0.00592219	down
S1PR3	653.154	1.94728	0.518456	3.75591	0.000172713	0.00480586	up
S100A8	20604	1.06824	0.319803	3.3403	0.00083688	0.0157866	up
S100A12	6413.21	1.81887	0.357119	5.09319	3.52e-07	4.02e-05	up
RUNX1	1954.94	1.88488	0.352211	5.35156	8.72e-08	1.21e-05	up
RTN4IP1	16.5069	-2.37837	0.732598	-3.24648	0.0011684	0.0197567	down
RTN1	342.742	-2.6501	0.628308	-4.21783	2.47e-05	0.00114833	down
RSAD1	364.651	-1.52018	0.469545	-3.23755	0.0012056	0.0200866	down
RPS2P32	83.4248	1.61085	0.539218	2.98738	0.00281383	0.036362	up
RPP25	21.7937	-3.57579	0.973508	-3.6731	0.000239627	0.00615798	down
RPL23AP21	23.6485	2.15235	0.579579	3.71364	0.000204301	0.00546495	up
RPL18AP4	22.3513	1.63964	0.547342	2.99564	0.00273867	0.0357085	up
RORA	222.498	-2.88438	0.578718	-4.98409	6.23e-07	6.24e-05	down
ROPN1L	243.319	3.08647	0.779109	3.96154	7.45e-05	0.00260641	up
ROBO3	23.8736	-1.46923	0.372515	-3.94408	8.01e-05	0.00275721	down
RNF19B	2329.12	1.21736	0.382133	3.18571	0.00144401	0.0228229	up
RNF175	182.844	1.04552	0.297647	3.51262	0.000443715	0.00977992	up
RNF149	9608.58	1.14034	0.32322	3.52805	0.000418628	0.00936914	up
RNA5SP492	11.0049	2.22411	0.729799	3.04757	0.00230701	0.0315827	up
RN7SL684P	7.14226	3.68523	1.23353	2.98754	0.00281229	0.036362	up
RN7SL124P	19.2962	4.37718	1.02506	4.27015	1.95e-05	0.000952134	up
RN7SL121P	14.8879	2.68205	0.710844	3.77305	0.000161267	0.00456608	up
RIT1	5728.71	1.45411	0.331801	4.38248	1.17e-05	0.000630209	up
RIOX2	71.5988	-1.76134	0.60068	-2.93224	0.0033653	0.0415301	down
RILPL2	7712.32	1.05878	0.320819	3.30024	0.00096603	0.0172167	up
RILPL1	47.4225	1.21587	0.395304	3.07577	0.00209957	0.029465	up
RIC3	22.3157	-2.3534	0.795616	-2.95796	0.00309679	0.0391098	down
RHOBTB3	172.466	1.80586	0.628347	2.87399	0.00405319	0.0469478	up
RHBDD2	3433.93	1.14297	0.223185	5.12116	3.04e-07	3.56e-05	up
RHAG	25.2761	5.05904	1.27461	3.96909	7.21e-05	0.00256221	up
RGS1	1795.36	1.75364	0.420299	4.17236	3.01e-05	0.00135148	up
RGL4	494.578	1.80397	0.505866	3.56611	0.000362322	0.00839351	up
RFX2	1245.54	1.17499	0.391696	2.99975	0.00270205	0.0353261	up
REM2	151.397	1.54255	0.325532	4.73855	2.15e-06	0.000167197	up
REC8	713.276	1.03044	0.351782	2.92921	0.0033982	0.0417669	up
RCL1	312.115	1.47565	0.351986	4.19235	2.76e-05	0.00126226	up
RB1CC1	2352.52	1.04098	0.309943	3.35862	0.000783337	0.0150743	up
RASGRP3	80.6495	1.4404	0.482611	2.9846	0.00283947	0.0365957	up
RASD1	46.0395	2.32743	0.660353	3.52452	0.00042425	0.00946578	up
RASAL3	1408.14	1.25426	0.253873	4.9405	7.79e-07	7.45e-05	up
RARA-AS1	269.515	1.1574	0.328773	3.52037	0.000430945	0.00957107	up
RARA	3918.14	1.01335	0.30931	3.27618	0.00105222	0.0182381	up
RAPGEF1	2836.41	1.41905	0.303626	4.67368	2.96e-06	0.000208608	up
RAI14	36.697	3.03355	0.92139	3.29237	0.000993481	0.017624	up
RADX	15.0489	-3.59479	1.11489	-3.22433	0.00126266	0.0207965	down
RAB5A	3273.62	1.0958	0.296536	3.69533	0.000219597	0.00577836	up
RAB33A	75.9521	1.77176	0.565301	3.13419	0.00172328	0.0258849	up
RAB20	3390.1	1.55826	0.393604	3.95894	7.53e-05	0.00262227	up
R3HDM4	8675.32	1.28374	0.364101	3.52579	0.000422217	0.00943493	up
QSOX1	4937.08	1.4061	0.344524	4.08127	4.48e-05	0.00177802	up
PYHIN1	43.0901	-3.05238	0.603105	-5.0611	4.17e-07	4.52e-05	down
PYGL	3272.28	1.10578	0.322688	3.42677	0.000610812	0.0123738	up
PXK	1976.17	1.02673	0.270245	3.79926	0.000145132	0.00428463	up
PUS7	21.9544	-2.5513	0.755371	-3.37755	0.000731344	0.0144331	down
PURA	41.5844	-1.6528	0.529989	-3.11856	0.00181736	0.0269602	down
PTPN7	2075.66	1.91908	0.277346	6.91946	4.53e-12	2.63e-09	up
PTPN12	1816.95	1.92689	0.264475	7.28572	3.2e-13	2.45e-10	up
PTK2B	3641.68	1.10695	0.276097	4.00926	6.09e-05	0.00226266	up
PTH2R	12.5711	-3.53648	0.856492	-4.12903	3.64e-05	0.00154272	down
PTCD2	32.7964	-1.90489	0.590717	-3.2247	0.00126103	0.0207965	down
PRXL2A	34.0009	-2.21683	0.659408	-3.36184	0.000774236	0.0149636	down
PRTN3	17.1187	4.79166	0.992719	4.8268	1.39e-06	0.000118203	up
PRSS23	16.4612	-2.76767	0.908686	-3.0458	0.00232063	0.0316797	down
PRR11	97.2322	-1.60936	0.411731	-3.90877	9.28e-05	0.00306237	down
PROCR	17.2852	-3.05907	0.933443	-3.27718	0.00104848	0.0182167	down
PROC	65.3631	2.11362	0.67955	3.11032	0.00186886	0.0274568	up
PRKX	678.597	-1.34607	0.38064	-3.53632	0.000405743	0.00916551	down
PRF1	109.253	-3.22896	0.722121	-4.4715	7.77e-06	0.000456769	down
PRDX4	210.785	-1.22629	0.283951	-4.31867	1.57e-05	0.000794429	down
PRDM10	180.851	1.2634	0.435733	2.89947	0.0037379	0.0446489	up
PPP5C	243.773	-1.3506	0.458918	-2.94301	0.00325033	0.0404806	down
PPP4R2	1475.99	1.17431	0.390821	3.00474	0.00265812	0.0349405	up
PPP1R3D	311.271	1.51636	0.49721	3.04974	0.00229042	0.0314272	up
PPP1R3B	1051.11	2.1039	0.520727	4.04032	5.34e-05	0.00204383	up
PPP1R27	32.065	2.25545	0.651433	3.46229	0.000535602	0.011226	up
PPP1R26	45.2394	-1.83128	0.615214	-2.97665	0.00291417	0.0373461	down
PPOX	159.229	-1.62292	0.570459	-2.84494	0.00444192	0.0498986	down
PPM1N	114.435	1.06781	0.293156	3.64247	0.000270032	0.00673921	up
PPEF2	15.4901	-2.80486	0.778207	-3.60426	0.000313049	0.00756578	down
PPBPP2	10.6045	6.91616	1.66432	4.15554	3.25e-05	0.00143272	up
PPBP	609.927	2.10407	0.513979	4.0937	4.25e-05	0.00171784	up
PPARG	120.279	3.2346	0.679489	4.76033	1.93e-06	0.000152571	up
PPARD	951.384	1.68601	0.458693	3.67568	0.000237215	0.00611999	up
POU2AF1	19.7322	-3.11351	0.767532	-4.05652	4.98e-05	0.00193961	down
POR	3493.65	1.58501	0.279526	5.67036	1.43e-08	2.65e-06	up
PON2	114.602	-1.51142	0.444058	-3.40366	0.000664903	0.0133578	down
POMGNT2	199.586	1.70878	0.491316	3.47797	0.000505219	0.0107841	up
POLR3E	222.797	-1.12392	0.320095	-3.51119	0.000446104	0.009788	down
POLR1F	599.297	-1.19856	0.389106	-3.08029	0.00206801	0.0292198	down
POLA2	12.8092	-2.14255	0.74061	-2.89296	0.00381632	0.0452393	down
PNPLA7	31.0574	-1.40775	0.450575	-3.12433	0.00178212	0.0265762	down
PNPLA1	187.28	2.42112	0.494805	4.89307	9.93e-07	9.1e-05	up
PMP22	161.253	1.80635	0.40352	4.4765	7.59e-06	0.00045017	up
PMEPA1	105.706	3.78392	0.910376	4.15644	3.23e-05	0.00143146	up
PLPP3	68.1329	2.30476	0.807904	2.85276	0.00433413	0.0491438	up
PLP2	4608.64	1.21311	0.326342	3.71729	0.000201371	0.00540649	up
PLIN5	481.537	3.27435	0.423182	7.73744	1.01e-14	1.64e-11	up
PLIN4	268.725	3.40187	0.523927	6.49303	8.41e-11	3.39e-08	up
PLEKHF1	49.2067	-1.24068	0.403279	-3.07648	0.00209458	0.0294518	down
PLEKHA5	37.9324	-1.2961	0.418206	-3.0992	0.00194045	0.0281287	down
PLEKHA1	134.95	-1.81041	0.615433	-2.94169	0.00326426	0.0405936	down
PLEC	5811.13	1.3063	0.262294	4.98029	6.35e-07	6.32e-05	up
PLCG1-AS1	69.1503	1.57771	0.418969	3.76569	0.000166089	0.00467527	up
PLCB1	228.428	-1.1522	0.372661	-3.09182	0.00198932	0.0284779	down
PLAUR	17206.6	1.81007	0.481489	3.75932	0.000170373	0.00477734	up
PLAU	1193.38	2.91846	0.495455	5.89047	3.85e-09	9.06e-07	up
PLAGL2	1206.68	-1.31107	0.382431	-3.42824	0.000607498	0.0123239	down
PLA2G7	216.216	-1.86765	0.457383	-4.08334	4.44e-05	0.00177148	down
PKD1P6	39.0244	-1.26132	0.424994	-2.96784	0.00299897	0.0380488	down
PITPNA	1332.18	1.06058	0.32214	3.29229	0.00099374	0.017624	up
PIPOX	29.8224	1.72823	0.59696	2.89506	0.00379088	0.0450593	up
PIM1	8846.24	1.80035	0.360828	4.98949	6.05e-07	6.11e-05	up
PIK3R5	7786.39	1.20756	0.322774	3.74118	0.000183155	0.00499302	up
PIGN	85.5135	-1.60843	0.427367	-3.76359	0.000167494	0.00470571	down
PIBF1	85.8234	-1.40164	0.394353	-3.55428	0.000379015	0.00868326	down
PHTF1	569.539	1.22568	0.263553	4.65062	3.31e-06	0.000227816	up
PHLPP2	34.9027	-2.43368	0.635929	-3.82697	0.000129728	0.00392563	down
PHLDA1	364.624	1.76982	0.544015	3.25325	0.00114091	0.0194504	up
PHC2	2349.74	2.14044	0.423046	5.05958	4.2e-07	4.52e-05	up
PHACTR1	6430.88	2.30768	0.438539	5.2622	1.42e-07	1.86e-05	up
PGS1	3314.71	1.08206	0.322679	3.35335	0.000798388	0.0152788	up
PGM2L1	51.8561	2.21527	0.652424	3.39544	0.000685172	0.0136893	up
PGLYRP2	29.3145	1.82299	0.597176	3.05268	0.00226804	0.0311802	up
PGLYRP1	899.589	3.86459	0.570482	6.77426	1.25e-11	6.49e-09	up
PGA5	13.7988	3.00523	0.949368	3.1655	0.00154816	0.0240503	up
PFKFB4	2945.45	1.65645	0.428633	3.8645	0.000111316	0.00356139	up
PFKFB3	8011.65	1.53068	0.472167	3.24181	0.00118773	0.0199036	up
PFKFB2	743.815	1.94715	0.334221	5.82592	5.68e-09	1.23e-06	up
PF4V1	17.8384	4.58514	0.978476	4.686	2.79e-06	0.000199483	up
PF4	162.635	2.84345	0.558397	5.09216	3.54e-07	4.02e-05	up
PER3	45.0915	-2.51222	0.568024	-4.42273	9.75e-06	0.000544462	down
PER1	6808.25	1.02438	0.350608	2.92173	0.0034809	0.0425232	up
PEG13	31.5111	2.04154	0.65543	3.11481	0.00184066	0.0271979	up
PEBP1	713.351	-1.31731	0.327818	-4.0184	5.86e-05	0.00219915	down
PEAR1	23.2894	2.69576	0.811738	3.32097	0.000897051	0.0164933	up
PDYN-AS1	26.4245	1.25118	0.42312	2.95703	0.00310622	0.0391648	up
PDSS1	133.684	1.04409	0.314006	3.32506	0.000883992	0.0163775	up
PDLIM7	6670.06	1.73593	0.34081	5.09355	3.51e-07	4.02e-05	up
PDLIM4	51.5958	2.68007	0.588054	4.55753	5.18e-06	0.000335627	up
PDLIM1	89.7376	1.34811	0.432077	3.12007	0.00180807	0.0268805	up
PDK4	381.588	-2.10785	0.506426	-4.16221	3.15e-05	0.00140429	down
PDGFA	16.9779	2.43299	0.83482	2.91439	0.00356384	0.0432816	up
PDE4DIP	191.516	-1.65932	0.294585	-5.63272	1.77e-08	3.22e-06	down
PDE4D	882.001	2.39952	0.371534	6.45843	1.06e-10	4.04e-08	up
PDE4B	5187.91	1.15166	0.35927	3.20555	0.00134805	0.0217079	up
PDE4A	1520.9	1.56127	0.374948	4.16396	3.13e-05	0.00139784	up
PDE2A	143.104	2.29332	0.730186	3.14073	0.00168528	0.0254721	up
PCYOX1L	103.591	-1.81445	0.635581	-2.85478	0.00430665	0.0489468	down
PCNX1	856.092	1.1306	0.22806	4.95746	7.14e-07	6.92e-05	up
PCID2	148.731	-1.18272	0.381343	-3.10146	0.0019257	0.0279428	down
PATL1	1442.24	1.01379	0.325986	3.10992	0.00187141	0.0274568	up
PANX2	243.044	1.70255	0.502171	3.39037	0.000697986	0.013869	up
PAFAH1B1	901.246	1.00187	0.256245	3.90981	9.24e-05	0.00306237	up
PADI4	2700.29	1.65737	0.368121	4.50225	6.72e-06	0.000412084	up
PADI2	1815.15	1.83295	0.484661	3.78192	0.000155624	0.00446109	up
PAAF1	84.8938	-1.52589	0.452661	-3.37094	0.00074913	0.0146844	down
P4HTM	287.547	-1.23972	0.427669	-2.89878	0.00374622	0.0447115	down
P4HA2	71.1895	1.34699	0.353182	3.81386	0.000136812	0.00407213	up
P2RY6	86.3219	1.96174	0.545001	3.59953	0.000318796	0.00765373	up
P2RY2	1101.73	-1.06693	0.29064	-3.67096	0.000241642	0.00616847	down
P2RY11	42.408	1.24888	0.435434	2.86814	0.00412898	0.0475915	up
P2RY10	64.9008	-3.13959	0.877398	-3.5783	0.000345841	0.0080761	down
P2RY1	132.166	2.08244	0.704664	2.95523	0.00312438	0.0392575	up
OXER1	126.304	-1.27278	0.400789	-3.17569	0.00149482	0.0233716	down
OSM	5865.88	3.23619	0.563694	5.74104	9.41e-09	1.87e-06	up
OSBPL1A	172.088	-1.83522	0.38953	-4.71136	2.46e-06	0.000183715	down
OSBP2	52.7581	2.50321	0.503338	4.97321	6.59e-07	6.47e-05	up
ORM1	1171.37	5.06692	0.478247	10.5948	3.15e-26	2.29e-22	up
ORC1	28.3569	2.24884	0.70809	3.17592	0.00149362	0.0233716	up
OPLAH	309.835	1.43693	0.433277	3.31643	0.000911765	0.0166793	up
OLR1	433.843	4.49594	0.828056	5.42951	5.65e-08	8.46e-06	up
OLFM4	95.4713	4.25154	1.18454	3.58918	0.000331724	0.00784738	up
OLAH	44.1714	4.90387	0.829214	5.91388	3.34e-09	8.09e-07	up
OIP5-AS1	391.521	-1.08482	0.315327	-3.44031	0.000581057	0.0119207	down
OGG1	204.998	-1.37464	0.358521	-3.8342	0.000125973	0.00386099	down
NUP37	78.9006	-1.34463	0.426569	-3.15221	0.00162039	0.0247749	down
NT5DC1	148.179	-1.55942	0.298964	-5.2161	1.83e-07	2.37e-05	down
NSUN7	94.5287	1.73654	0.441552	3.9328	8.4e-05	0.00283185	up
NRROS	459.413	-1.23203	0.283164	-4.35093	1.36e-05	0.00070322	down
NRP1	146.949	1.84947	0.539417	3.42865	0.000606581	0.0123225	up
NRIP3	186.542	2.42327	0.612038	3.95934	7.52e-05	0.00262227	up
NRBF2	975.921	1.13509	0.282943	4.01173	6.03e-05	0.00225069	up
NR3C2	16.7673	-3.94451	0.739689	-5.33266	9.68e-08	1.31e-05	down
NR1H3	45.7303	-2.87484	0.613943	-4.68258	2.83e-06	0.000201701	down
NPIPB13	21.167	1.55246	0.511388	3.03578	0.00239917	0.0324167	up
NOTCH1	1378.24	1.19079	0.333514	3.57042	0.000356415	0.00827764	up
NOP58	375.035	-1.01633	0.294873	-3.44665	0.000567577	0.0117437	down
NLN	152.549	-2.41258	0.519222	-4.64653	3.38e-06	0.00023128	down
NKD1	43.7207	1.25064	0.392819	3.18375	0.00145382	0.022928	up
NIPAL4	90.4009	3.57764	0.886011	4.03792	5.39e-05	0.00205589	up
NHS	89.1221	-2.94048	0.717073	-4.10067	4.12e-05	0.00168554	down
NHLH1	17.3877	2.40942	0.643366	3.74502	0.000180381	0.00493416	up
NFIA	156.194	-1.40648	0.462097	-3.04369	0.00233698	0.0317657	down
NDUFAF4	42.4775	-1.59587	0.516292	-3.09101	0.00199474	0.0285174	down
NDUFA6-DT	12.1588	-1.70787	0.585069	-2.91908	0.00351063	0.0427784	down
NCKAP5L	619.109	1.90395	0.346042	5.50207	3.75e-08	5.99e-06	up
NCF4	3407.27	1.19665	0.382594	3.12774	0.00176154	0.0263506	up
NCF1C	5775.76	1.11847	0.303194	3.68897	0.000225164	0.00588221	up
NCF1B	4995.66	1.15168	0.269558	4.27247	1.93e-05	0.00094546	up
NCF1	8879.06	1.10288	0.236529	4.66278	3.12e-06	0.000216479	up
NCAM1	19.8879	-2.0534	0.643526	-3.19085	0.00141853	0.0225702	down
NBN	2737.74	1.33106	0.333177	3.99506	6.47e-05	0.00238437	up
NBDY	251.416	-1.23225	0.261824	-4.70638	2.52e-06	0.000185915	down
NARF	2755.82	1.16192	0.303966	3.82253	0.000132091	0.00395836	up
NAMPTP1	4707.46	1.69898	0.521953	3.25503	0.00113379	0.0193744	up
NAMPT	41794	1.60986	0.476945	3.37535	0.000737214	0.0144703	up
N4BP3	114.519	2.99084	0.831157	3.5984	0.000320176	0.00766378	up
MYO7B	271.03	1.5604	0.463871	3.36386	0.000768617	0.0149254	up
MYO1E	44.6518	-1.74459	0.537486	-3.24583	0.00117107	0.019757	down
MYO1D	21.0174	-3.03454	0.922413	-3.28979	0.00100263	0.017718	down
MYO10	353.919	2.47793	0.398873	6.21232	5.22e-10	1.81e-07	up
MYLIP	3309.51	1.73313	0.301071	5.75656	8.58e-09	1.76e-06	up
MYL9	31.2681	2.36784	0.585332	4.04529	5.23e-05	0.0020183	up
MYL4	29.8855	2.61679	0.692368	3.77948	0.000157153	0.00447579	up
MYCL	292.669	-2.37804	0.530173	-4.4854	7.28e-06	0.00043682	down
MYBL2	16.2806	2.04434	0.702652	2.90947	0.00362044	0.0435682	up
MYBL1	26.517	-2.63502	0.544325	-4.84089	1.29e-06	0.000111754	down
MXD4	490.578	-1.18744	0.343865	-3.45323	0.000553923	0.0115268	down
MXD1	14036.4	1.85118	0.378805	4.8869	1.02e-06	9.3e-05	up
MUTYH	95.8517	-1.691	0.441711	-3.8283	0.000129029	0.00391438	down
MTND5P32	29.8632	1.61729	0.564917	2.86289	0.00419797	0.0480501	up
MTMR8	7.25176	-2.57598	0.833037	-3.09227	0.00198633	0.0284779	down
MTMR4	707.814	1.35332	0.423133	3.19834	0.00138221	0.0221107	up
MTHFS	138.137	1.92816	0.441671	4.36559	1.27e-05	0.000667193	up
MTHFD1L	224.283	3.62505	0.61554	5.88921	3.88e-09	9.06e-07	up
MTHFD1	127.701	-1.03562	0.358659	-2.88747	0.00388348	0.0456678	down
MT1F	58.2311	-1.80476	0.522243	-3.45578	0.000548694	0.0114508	down
MT1E	11.685	-3.67053	0.82265	-4.46184	8.13e-06	0.000474012	down
MSTO1	47.4364	-1.5143	0.504673	-3.00056	0.00269482	0.0353261	down
MS4A4A	134.521	1.63998	0.569764	2.87835	0.00399765	0.0465644	up
MS4A3	58.7701	3.4313	0.811966	4.22592	2.38e-05	0.001115	up
MRTO4	69.4038	-1.79326	0.419169	-4.27811	1.88e-05	0.000924902	down
MRTFB	42.638	-1.48695	0.454123	-3.27434	0.0010591	0.0183137	down
MRPS28	13.9259	-1.71542	0.595519	-2.88054	0.00396992	0.0463158	down
MRPL32	305.397	-1.21763	0.377125	-3.22871	0.0012435	0.0205658	down
MPHOSPH9	146.691	-1.52538	0.532279	-2.86575	0.0041602	0.0477683	down
MMRN1	10.4175	2.93646	0.963348	3.04819	0.00230227	0.0315476	up
MMP9	1289.14	3.56686	0.596289	5.98177	2.21e-09	5.62e-07	up
MMP8	417.657	6.18831	1.24761	4.96015	7.04e-07	6.87e-05	up
MITF	261.248	-1.88415	0.518924	-3.63089	0.000282448	0.0070213	down
MIRLET7BHG	19.8291	-1.46345	0.508922	-2.8756	0.00403267	0.046748	down
MIR3945HG	131.916	1.36019	0.42514	3.1994	0.00137716	0.0220543	up
MIPEP	35.3641	-3.06972	0.83403	-3.68058	0.0002327	0.00604646	down
MGLL	290.599	-1.6361	0.331978	-4.92833	8.29e-07	7.82e-05	down
MGC12916	63.2656	4.27749	0.798824	5.35473	8.57e-08	1.21e-05	up
MFSD2B	24.2083	1.97054	0.658448	2.99271	0.00276515	0.0359891	up
MFSD13A	289.6	1.12139	0.29765	3.76747	0.000164912	0.00466021	up
MFHAS1	92.5983	-1.98963	0.6621	-3.00503	0.00265552	0.0349405	down
MERTK	293.939	1.34442	0.421528	3.1894	0.0014257	0.0226488	up
MED16	546.332	1.06978	0.308356	3.4693	0.000521824	0.0110233	up
MECR	39.3191	-1.65602	0.548789	-3.01759	0.00254791	0.0339527	down
MDFIC	344.276	-1.41039	0.412103	-3.42241	0.000620676	0.0125213	down
MCTP2	766.131	1.62402	0.413826	3.9244	8.69e-05	0.00291658	up
MCEMP1	3033.4	3.13956	0.538068	5.83488	5.38e-09	1.2e-06	up
MBOAT2	1010.88	1.3765	0.362617	3.796	0.000147047	0.00432361	up
MB21D2	25.413	-5.41852	1.00462	-5.3936	6.91e-08	9.93e-06	down
MAST3	1684.45	1.29982	0.250933	5.17995	2.22e-07	2.76e-05	up
MARVELD1	206.059	-2.4115	0.590417	-4.08441	4.42e-05	0.00177125	down
MARCHF3	274.019	2.9013	0.339334	8.54997	1.23e-17	3.58e-14	up
MAPKBP1	59.4491	-1.19069	0.36662	-3.24775	0.0011632	0.0197567	down
MAPK7	1969.92	1.47306	0.421643	3.49363	0.000476499	0.010284	up
MAPK14	2311.59	1.37519	0.306424	4.48787	7.19e-06	0.000433569	up
MAPK13	415.925	1.52358	0.438017	3.47836	0.000504499	0.0107841	up
MAP9	21.8895	-3.64642	0.905688	-4.02613	5.67e-05	0.00214479	down
MAP7D2	7.09863	-4.468	1.48696	-3.00479	0.00265764	0.0349405	down
MAP4K1	358.613	-1.39819	0.295379	-4.73355	2.21e-06	0.000170454	down
MAP4	440.636	-1.2081	0.355395	-3.39932	0.000675545	0.0135342	down
MAP3K9	21.3585	-1.62798	0.542639	-3.00012	0.00269871	0.0353261	down
MAP3K7CL	232.102	-1.9893	0.454971	-4.37236	1.23e-05	0.000649179	down
MAP3K2	3384.57	1.46846	0.387925	3.78543	0.000153442	0.00441621	up
MAP3K10	47.1654	-1.11691	0.388122	-2.87773	0.00400551	0.0466125	down
MAP2K6	319.345	1.72136	0.547546	3.14378	0.00166783	0.0253137	up
MAP2K1	3200.55	1.40233	0.365355	3.83828	0.000123901	0.00382095	up
MAP1S	3316.67	1.4206	0.307762	4.6159	3.91e-06	0.000261986	up
MAP1LC3B2	482.592	1.31901	0.439923	2.99828	0.00271507	0.0354644	up
MANEA	25.761	-2.29415	0.767377	-2.98961	0.00279338	0.0362591	down
MAML2	77.7603	-1.55826	0.367784	-4.23688	2.27e-05	0.00106539	down
MAFF	4021.07	2.21063	0.535562	4.12769	3.66e-05	0.00154722	up
MACO1	368.838	1.1861	0.391313	3.03108	0.00243682	0.0328338	up
LYRM9	67.4343	-1.08225	0.371144	-2.91598	0.00354575	0.0430979	down
LYPD3	119.708	3.3759	0.599556	5.63067	1.8e-08	3.22e-06	up
LYPD2	40.6682	-2.75111	0.851437	-3.23113	0.001233	0.0204444	down
LTK	13.3518	-2.82196	0.848646	-3.32525	0.000883398	0.0163775	down
LTF	3396.47	5.14896	0.721178	7.13966	9.36e-13	6.18e-10	up
LRRN3	12.0547	3.67589	1.01963	3.60511	0.000312016	0.00755339	up
LRRC75A	102.19	2.89667	0.479171	6.04515	1.49e-09	4.09e-07	up
LRRC70	208.727	2.45858	0.443102	5.54855	2.88e-08	4.75e-06	up
LRRC36	12.8155	-3.07049	0.747043	-4.11019	3.95e-05	0.00165006	down
LRG1	4886.37	2.43471	0.62412	3.90103	9.58e-05	0.00314056	up
LOXL1	242.923	2.92814	0.588802	4.97305	6.59e-07	6.47e-05	up
LONRF3	394.948	1.00994	0.337643	2.99116	0.00277921	0.0361397	up
LOC154761	23.0352	2.13115	0.683125	3.11971	0.00181029	0.0268859	up
LOC124907871	25.5442	2.03601	0.688812	2.95583	0.00311826	0.0392144	up
LOC124904011	25.7766	1.91366	0.638457	2.99733	0.0027236	0.0355439	up
LOC107986412	40.623	-2.00384	0.397627	-5.0395	4.67e-07	4.95e-05	down
LOC107985688	19.8812	-1.41722	0.451525	-3.13874	0.00169677	0.0255926	down
LOC107985323	21.6002	-3.5564	1.10993	-3.20416	0.00135458	0.0217888	down
LOC105377730	76.1491	1.31102	0.39853	3.28964	0.00100316	0.017718	up
LOC105377622	851.467	-1.4752	0.420109	-3.51146	0.000445644	0.009788	down
LOC105376429	8.50082	5.88	1.77368	3.31513	0.000915994	0.0167127	up
LOC105376314	14.3458	-3.33435	0.944694	-3.52956	0.000416252	0.00934477	down
LOC105375924	40.7611	2.52213	0.591816	4.26168	2.03e-05	0.000982344	up
LOC105372522	228.428	-1.1522	0.372661	-3.09182	0.00198932	0.0284779	down
LOC105371841	6.53463	6.21012	1.60302	3.87402	0.000107053	0.00345543	up
LOC102723370	21.5777	-2.25117	0.681995	-3.30086	0.000963901	0.0171998	down
LOC101927178	794.273	1.09414	0.356582	3.06843	0.0021519	0.029939	up
LOC100996709	26.32	-2.53084	0.524772	-4.82274	1.42e-06	0.000118203	down
LOC100506403	1954.94	1.88488	0.352211	5.35156	8.72e-08	1.21e-05	up
LOC100130357	224.869	2.00097	0.441182	4.53547	5.75e-06	0.000364558	up
LIPN	195.265	1.56869	0.455036	3.44738	0.000566045	0.0117329	up
LINC02908	101.636	-2.55485	0.654852	-3.90143	9.56e-05	0.00314056	down
LINC02649	116.549	2.22512	0.627479	3.54612	0.000390952	0.00889498	up
LINC02631	41.3995	1.57458	0.495297	3.17907	0.00147749	0.0231755	up
LINC02561	10.9353	3.69733	1.24285	2.97489	0.00293097	0.0375087	up
LINC02432	98.7611	-3.6007	0.648095	-5.55583	2.76e-08	4.67e-06	down
LINC02245	42.2761	-2.06004	0.564027	-3.65238	0.000259821	0.00654056	down
LINC01550	8.092	-2.19705	0.659833	-3.32971	0.000869358	0.0162306	down
LINC01353	102.707	1.23732	0.399594	3.09644	0.0019586	0.0282858	up
LINC01093	71.2913	1.81555	0.587229	3.09172	0.00199002	0.0284779	up
LINC00926	47.3842	-2.44721	0.660592	-3.70458	0.000211746	0.00562662	down
LINC00861	33.4386	-2.23606	0.511313	-4.37318	1.22e-05	0.000649121	down
LINC00656	29.4787	2.5664	0.655409	3.91572	9.01e-05	0.00300964	up
LINC00471	8.46224	4.13409	1.15647	3.57474	0.00035058	0.00817362	up
LINC00309	101.465	1.28116	0.404859	3.16447	0.00155364	0.0241097	up
LINC00299	28.574	-1.77798	0.615438	-2.88896	0.00386513	0.045638	down
LINC00239	14.0301	2.38401	0.620744	3.84056	0.000122753	0.00380167	up
LIN7B	55.8387	-2.12611	0.538595	-3.94752	7.9e-05	0.00272437	down
LIN28B	7.915	6.48463	1.48609	4.36356	1.28e-05	0.000670985	up
LIMK2	5749.44	1.15927	0.311307	3.7239	0.000196173	0.00529629	up
LIG4	170.285	1.07832	0.343405	3.14008	0.001689	0.0255018	up
LIF	64.9097	4.10068	1.01602	4.03602	5.44e-05	0.00206714	up
LGMN	834.186	2.18941	0.555704	3.93989	8.15e-05	0.00279821	up
LGALSL	101.011	4.08589	0.659577	6.1947	5.84e-10	1.93e-07	up
LGALS3BP	706.446	-1.7029	0.473646	-3.5953	0.000324021	0.00769021	down
LENG1	137.49	-1.08674	0.330607	-3.2871	0.00101225	0.0178001	down
LDHD	29.9051	-3.78427	0.519149	-7.28937	3.11e-13	2.45e-10	down
LCP2	8494.05	1.21004	0.350893	3.44846	0.000563789	0.0117153	up
LCN2	465.96	4.82809	0.72064	6.69972	2.09e-11	1.01e-08	up
LCMT2	16.1271	-2.64032	0.630632	-4.18679	2.83e-05	0.00128422	down
LARS1	149.273	-1.49627	0.472491	-3.16677	0.00154141	0.023971	down
LAPTM4B	42.964	1.70589	0.47215	3.61304	0.000302633	0.00737541	up
LAMB2	102.814	-1.95582	0.624967	-3.12947	0.0017512	0.02625	down
LAIR1	2265.22	1.00666	0.31048	3.24227	0.00118584	0.0199036	up
LACTB	3887.26	1.0413	0.311313	3.34488	0.000823172	0.0156091	up
L3MBTL4	35.1463	-4.48111	0.882515	-5.07766	3.82e-07	4.27e-05	down
L3HYPDH	48.1295	-2.37459	0.800262	-2.96727	0.00300461	0.0380488	down
L1TD1	37.6044	3.38872	1.03876	3.26228	0.0011052	0.0189306	up
KRT1	7.47736	4.84821	1.68852	2.87128	0.00408811	0.0472769	up
KREMEN1	703.605	2.81686	0.48644	5.79077	7.01e-09	1.47e-06	up
KMO	27.6763	-1.55746	0.487673	-3.19366	0.00140482	0.0224232	down
KLRG1	10.109	-2.54148	0.790362	-3.21558	0.00130179	0.0212041	down
KLRD1	70.7439	-2.28602	0.594823	-3.8432	0.000121439	0.0037771	down
KLRB1	59.7753	-2.54196	0.540682	-4.70139	2.58e-06	0.000188599	down
KLHL2	1601.39	1.69214	0.300268	5.63546	1.75e-08	3.21e-06	up
KLHDC1	22.4805	-1.9311	0.583793	-3.30784	0.000940181	0.0170276	down
KLF9	559.36	1.13398	0.355906	3.18618	0.00144166	0.0228106	up
KLF8	10.6534	-2.20251	0.632736	-3.48093	0.000499683	0.0107207	down
KLF12	100.81	-2.45729	0.670314	-3.66588	0.000246494	0.00625932	down
KIFC3	113.385	2.48356	0.374955	6.62361	3.51e-11	1.59e-08	up
KIF22	257.902	-1.26021	0.344305	-3.66017	0.000252052	0.00637308	down
KIF18B	14.8909	3.64444	0.917769	3.97098	7.16e-05	0.00254816	up
KIF18A	22.889	-2.40449	0.554583	-4.33567	1.45e-05	0.000738016	down
KIF16B	32.5949	-2.25165	0.766766	-2.93655	0.00331887	0.0409921	down
KDM8	19.6584	-2.10484	0.733294	-2.87039	0.0040996	0.0473718	down
KDM6B	3004.26	1.40013	0.390338	3.58698	0.000334535	0.00788385	up
KDM3B	1488.35	1.02776	0.266651	3.85432	0.000116054	0.00364867	up
KCTD6	231.88	-1.09005	0.274967	-3.96428	7.36e-05	0.00258312	down
KCTD17	161.003	-1.20928	0.396962	-3.04633	0.00231655	0.0316797	down
KCNK5	77.6789	2.75778	0.675727	4.08121	4.48e-05	0.00177802	up
KCNJ5-AS1	12.7621	-3.466	0.876629	-3.95378	7.69e-05	0.00267307	down
KCNJ14	10.9333	-1.9375	0.675716	-2.86733	0.00413952	0.0476439	down
KCNH4	196.907	4.19498	0.482542	8.69349	3.51e-18	1.28e-14	up
KBTBD8	369.711	1.58657	0.493309	3.21618	0.00129911	0.0212017	up
KAT2A	108.067	-1.17077	0.379359	-3.08619	0.00202742	0.0288446	down
JUP	742.568	-1.25328	0.277984	-4.50844	6.53e-06	0.000401929	down
JUN	18221.5	1.41056	0.491706	2.86871	0.00412155	0.0475501	up
JMJD6	5044.19	1.94992	0.380303	5.1273	2.94e-07	3.47e-05	up
JCHAIN	15.0186	-3.42649	0.913875	-3.7494	0.000177256	0.00489477	down
JAK3	1954.61	1.2531	0.294426	4.25607	2.08e-05	0.000993315	up
JAG1	333.114	1.77925	0.499349	3.56314	0.00036644	0.00847537	up
JADE1	437.784	-1.24232	0.390121	-3.18444	0.00145035	0.0228983	down
IVNS1ABP	8391.44	1.7189	0.307653	5.58715	2.31e-08	4.04e-06	up
ITGAV	248.475	1.49951	0.403064	3.72028	0.000198999	0.0053527	up
ITGA9	30.3931	2.18343	0.699038	3.12348	0.00178726	0.0266256	up
ITGA5	6478.96	1.51651	0.31047	4.88456	1.04e-06	9.35e-05	up
ITGA2B	334.743	2.5316	0.605487	4.1811	2.9e-05	0.00131267	up
ISYNA1	185.988	1.84079	0.485751	3.78957	0.000150906	0.00438559	up
IRS2	1984.42	2.26275	0.501751	4.50971	6.49e-06	0.000401233	up
IRF4	74.3045	-1.27348	0.421274	-3.02293	0.00250344	0.0336378	down
IRAK3	6999.56	1.63479	0.341663	4.78481	1.71e-06	0.000138111	up
IRAK2	2376.98	3.15985	0.579575	5.452	4.98e-08	7.62e-06	up
IQCH-AS1	26.9368	-1.83262	0.557181	-3.28909	0.00100514	0.017718	down
INSL3	26.1227	1.71734	0.543497	3.1598	0.00157876	0.0243953	up
INSIG2	564.909	1.79192	0.605406	2.95986	0.00307777	0.0389074	up
INCA1	16.871	-1.86268	0.636404	-2.92689	0.0034237	0.0419657	down
IL2RG	965.553	1.2577	0.380409	3.30618	0.000945791	0.0171079	up
IL2RB	97.5042	-2.9371	0.546831	-5.37113	7.82e-08	1.11e-05	down
IL1RAP	4134.6	1.83892	0.485333	3.78898	0.000151269	0.00438559	up
IL1R2	2709.65	2.89439	0.710902	4.07142	4.67e-05	0.00183931	up
IL1A	45.9257	4.15838	0.715809	5.80934	6.27e-09	1.34e-06	up
IL18R1	551.523	4.76727	0.637297	7.48046	7.41e-14	8.96e-11	up
IL17RC	173.673	-1.76633	0.421477	-4.1908	2.78e-05	0.0012657	down
IL12A	19.5017	-2.28221	0.740901	-3.08032	0.0020678	0.0292198	down
IL10	165.619	3.89879	0.695218	5.60801	2.05e-08	3.63e-06	up
IGSF8	116.381	-1.24324	0.435028	-2.85785	0.00426525	0.0485619	down
IGKC	77.6474	-2.39368	0.511492	-4.67979	2.87e-06	0.000203468	down
IGHG2	13.9575	-3.43081	0.915656	-3.74683	0.000179084	0.00491775	down
IGHA2	7.93926	-5.02302	1.1121	-4.51672	6.28e-06	0.000389854	down
IGHA1	22.3174	-4.21422	0.813441	-5.18074	2.21e-07	2.76e-05	down
IGF2BP1	110.361	4.33937	1.25972	3.44469	0.000571705	0.0117787	up
IFRD2	200.258	-1.2255	0.396141	-3.0936	0.00197745	0.0284779	down
IFRD1	2720.06	1.89558	0.428464	4.42413	9.68e-06	0.000543049	up
IFNGR1	13091.2	1.07412	0.297924	3.60535	0.000311737	0.00755339	up
IFI27	30.8504	-3.06107	0.746104	-4.10274	4.08e-05	0.00167522	down
ICMT	62.592	-2.07188	0.725062	-2.85752	0.00426967	0.0485646	down
ICE2	141.972	-1.1826	0.382269	-3.09363	0.00197723	0.0284779	down
ICAM5	47.4384	2.17262	0.661286	3.28544	0.00101822	0.0178619	up
HYAL2	280.282	1.11622	0.390161	2.86092	0.00422408	0.0482728	up
HTT	810.859	1.19207	0.342315	3.48238	0.000496982	0.0106785	up
HTRA1	11.2659	-2.65316	0.715359	-3.70885	0.000208199	0.00555898	down
HSPA6	406.529	1.23194	0.40628	3.03225	0.00242741	0.0327374	up
HSD52	94.6762	3.35285	0.507363	6.60838	3.89e-11	1.71e-08	up
HS3ST3B1	196.988	3.40894	0.35086	9.71595	2.58e-22	1.25e-18	up
HPGD	236.255	3.26714	0.694661	4.70321	2.56e-06	0.000187873	up
HPCAL4	15.3404	-2.97703	0.875152	-3.40173	0.000669608	0.0134338	down
HP	992.366	3.27319	0.41643	7.86012	3.84e-15	6.97e-12	up
HOXA5	124.112	2.55978	0.81486	3.14138	0.00168156	0.0254423	up
HMGB2	4866.5	1.40193	0.421963	3.32241	0.000892418	0.0164706	up
HLA-F	27.8936	-1.31967	0.441677	-2.98788	0.00280923	0.036362	down
HLA-DPA1	77.7209	-1.86379	0.394874	-4.71996	2.36e-06	0.000179385	down
HLA-DMA	179.666	-5.55203	1.1083	-5.00949	5.46e-07	5.66e-05	down
HLA-B	9821.74	3.60564	1.1444	3.15069	0.00162884	0.0247996	up
HIF1A	21273.5	1.05059	0.329478	3.18863	0.00142947	0.0226671	up
HERC2P2	115.017	-1.47359	0.443682	-3.32129	0.000896035	0.0164933	down
HEMGN	23.2886	3.75437	1.08908	3.44728	0.00056625	0.0117329	up
HCFC1	1292.87	1.34765	0.359822	3.74531	0.00018017	0.00493416	up
HCAR3	1755.18	1.70044	0.40483	4.2004	2.66e-05	0.00122472	up
HCAR2	3376.15	1.96306	0.463162	4.23839	2.25e-05	0.00106168	up
HBM	12.5257	5.69458	1.30643	4.3589	1.31e-05	0.000682977	up
HBG2	42.888	7.49481	1.11639	6.71344	1.9e-11	9.52e-09	up
HBG1	130.951	8.33702	2.18005	3.82423	0.000131184	0.00394501	up
HBEGF	3233.63	2.29667	0.472868	4.85691	1.19e-06	0.000103706	up
HBD	13.4181	5.16108	1.37744	3.74687	0.000179053	0.00491775	up
HBB	1274.61	2.58094	0.43625	5.91618	3.3e-09	8.09e-07	up
HBA2	653.957	3.74125	0.606241	6.17122	6.78e-10	2.19e-07	up
HBA1	202.588	4.18919	0.546839	7.66073	1.85e-14	2.44e-11	up
HAVCR2	1440.04	1.75374	0.468063	3.7468	0.000179104	0.00491775	up
HAS1	102.617	3.1875	0.852339	3.73971	0.000184231	0.00501116	up
HAMP	43.9401	2.22147	0.631777	3.51623	0.000437725	0.00969201	up
GZMK	6.50066	-5.78233	1.18914	-4.86263	1.16e-06	0.000102593	down
GZMH	54.9322	-4.40848	0.935807	-4.71089	2.47e-06	0.000183715	down
GZMA	47.0364	-2.5383	0.882114	-2.87752	0.00400819	0.0466125	down
GYPB	7.49944	6.41315	1.7068	3.75742	0.000171672	0.00478606	up
GYG1	1642.55	1.22322	0.200533	6.09986	1.06e-09	3.15e-07	up
GVQW3	22.7452	-1.82561	0.593068	-3.07825	0.00208217	0.0293626	down
GTF2IRD2P1	18.1241	1.87077	0.554186	3.37571	0.000736248	0.0144703	up
GTF2IP4	90.9527	1.00743	0.334903	3.00813	0.00262859	0.0347725	up
GSTO2	118.336	1.75953	0.361296	4.87006	1.12e-06	9.94e-05	up
GSTM1	67.7614	9.60282	3.11712	3.08067	0.00206536	0.0292198	up
GRK5	250.183	1.47403	0.38458	3.83282	0.000126684	0.00387385	up
GRB10	166.531	2.23126	0.550908	4.05015	5.12e-05	0.00198257	up
GPX7	79.6519	1.71775	0.511514	3.35818	0.00078459	0.0150743	up
GPX3	435.533	1.46695	0.509867	2.87712	0.00401328	0.0466343	up
GPRC5B	13.3199	-3.23077	0.814491	-3.96662	7.29e-05	0.00257633	down
GPRASP1	38.4209	-2.44348	0.795968	-3.06983	0.00214183	0.0298682	down
GPR84	633.717	2.68962	0.459814	5.84936	4.93e-09	1.12e-06	up
GPR65	1311.39	1.66146	0.465374	3.57017	0.000356751	0.00827764	up
GPR4	8.76764	3.78785	1.09503	3.45913	0.000541932	0.0113406	up
GPR174	35.1665	-2.71845	0.676174	-4.02034	5.81e-05	0.00218676	down
GPR160	891.195	2.29199	0.441861	5.18713	2.14e-07	2.7e-05	up
GPR153	12.7761	-2.44813	0.752626	-3.25278	0.00114281	0.0194599	down
GPATCH4	58.108	-1.40399	0.46644	-3.01001	0.00261242	0.0346218	down
GP9	51.1855	4.08086	0.854266	4.77704	1.78e-06	0.00014276	up
GP6	66.6746	3.03085	0.800697	3.78527	0.000153541	0.00441621	up
GNLY	312.524	-3.7018	0.634691	-5.83245	5.46e-09	1.2e-06	down
GNL3	301.191	-1.09383	0.315203	-3.47026	0.000519961	0.0110094	down
GNA15-DT	60.7558	1.99305	0.597922	3.33329	0.00085825	0.0160659	up
GNA15	5666.63	2.02062	0.527006	3.83415	0.000125997	0.00386099	up
GLUL	43334.8	1.34857	0.447512	3.01348	0.00258273	0.0343222	up
GK5	505.466	1.84277	0.461842	3.99005	6.61e-05	0.00241086	up
GK	2180.05	2.14425	0.554616	3.86619	0.000110549	0.00354463	up
GJA1	6.84682	4.19095	1.46231	2.86598	0.00415728	0.0477683	up
GIMAP2	366.684	-1.71754	0.475865	-3.6093	0.000307023	0.00745737	down
GGTA1	413.894	-1.72143	0.433009	-3.9755	7.02e-05	0.00250644	down
GGT5	204.334	2.0471	0.520376	3.93388	8.36e-05	0.00283185	up
GDF11	51.4399	1.31798	0.438255	3.00733	0.00263556	0.03483	up
GCNT2	155.624	-2.67439	0.554461	-4.82341	1.41e-06	0.000118203	down
GCLM	108.538	1.46516	0.476232	3.07658	0.00209393	0.0294518	up
GCA	4584.25	1.09418	0.327259	3.34348	0.000827343	0.0156592	up
GATD3	53.0365	1.6095	0.524696	3.06748	0.00215871	0.030005	up
GASK1B	461.101	-1.53241	0.519768	-2.94825	0.00319574	0.0399468	down
GAS6	372.719	2.08872	0.281778	7.41263	1.24e-13	1.38e-10	up
GAPVD1	1783.12	1.0475	0.28973	3.61542	0.000299865	0.00734492	up
GADD45G	493.085	2.8198	0.517879	5.4449	5.18e-08	7.84e-06	up
GADD45B	13221.1	1.5773	0.542236	2.90888	0.00362727	0.0436143	up
GADD45A	895.766	1.52511	0.398193	3.83007	0.000128105	0.00390088	up
GABRE	9.63591	2.24869	0.698975	3.21712	0.00129483	0.0211631	up
GABPB2	112.689	-1.511	0.470413	-3.21206	0.00131786	0.0213877	down
GABARAPL1	6719.1	1.75405	0.441106	3.97648	6.99e-05	0.0025023	up
FZD1	115.498	-2.61557	0.573414	-4.5614	5.08e-06	0.000330979	down
FURIN	4831.74	1.91442	0.391303	4.89241	9.96e-07	9.1e-05	up
FUOM	225.678	-1.17522	0.284228	-4.13476	3.55e-05	0.00152695	down
FTCDNL1	34.2025	-2.72628	0.851496	-3.20175	0.00136595	0.0219473	down
FRMD3	83.1361	-2.4586	0.543526	-4.52344	6.08e-06	0.000382581	down
FPR2	1514.56	1.63131	0.539847	3.02181	0.0025127	0.0336511	up
FPR1	15171.5	1.56183	0.364669	4.28288	1.84e-05	0.000917707	up
FOXRED2	30.699	-2.5881	0.510641	-5.06833	4.01e-07	4.42e-05	down
FOXO3	3830.5	1.07721	0.286922	3.75437	0.000173776	0.00482619	up
FOSL1	278.945	1.98656	0.571244	3.47761	0.000505902	0.0107841	up
FOLR3	1563.29	-2.91271	0.661474	-4.40336	1.07e-05	0.000584344	down
FNIP1	2544.24	1.15303	0.280855	4.10543	4.04e-05	0.00166636	up
FNDC10	27.8	-2.34503	0.540098	-4.34185	1.41e-05	0.000720063	down
FN3KRP	119.498	-1.04388	0.360367	-2.89673	0.00377078	0.0448939	down
FMN1	133.205	1.59439	0.420728	3.78959	0.000150895	0.00438559	up
FLVCR2	1186.31	1.52296	0.468719	3.24919	0.00115735	0.0196844	up
FLT1	120.686	2.6463	0.730827	3.62096	0.00029351	0.00722582	up
FLOT1	27.3904	1.8131	0.563171	3.21946	0.00128433	0.0210552	up
FLNB	890.3	1.79877	0.541099	3.32429	0.000886445	0.0163812	up
FKBP5	3392.15	2.01608	0.518592	3.88761	0.000101236	0.00329698	up
FHOD1	723.27	1.26042	0.267348	4.7145	2.42e-06	0.000182354	up
FHL3	1701.58	1.29862	0.338948	3.83133	0.000127453	0.00388919	up
FH	158.155	-1.17385	0.338774	-3.465	0.000530223	0.0111293	down
FGFBP2	37.7724	-4.05506	0.926514	-4.37668	1.21e-05	0.000641123	down
FDXR	39.5103	-1.98175	0.455813	-4.34771	1.38e-05	0.000711084	down
FCRL6	21.2199	-4.12782	0.883665	-4.67125	2.99e-06	0.000210066	down
FCGR1BP	402.346	2.13061	0.728244	2.92569	0.00343698	0.0420574	up
FCER1A	144.109	-4.26849	0.779508	-5.47588	4.35e-08	6.8e-06	down
FCAR	5269.47	1.85467	0.47462	3.90769	9.32e-05	0.00306907	up
FASTKD2	183.065	-1.30219	0.398154	-3.27056	0.00107334	0.0184937	down
FANCE	54.1871	2.24921	0.757869	2.9678	0.00299937	0.0380488	up
FAM89A	225.143	2.24284	0.676252	3.31657	0.000911292	0.0166793	up
FAM3C	126.154	-1.05925	0.37244	-2.84407	0.00445409	0.0499684	down
FAM3B	19.8101	-3.37038	0.881122	-3.8251	0.000130719	0.00394136	down
FAM20A	218.422	3.77379	0.695404	5.42676	5.74e-08	8.51e-06	up
FAM209B	75.9953	1.28454	0.347527	3.69623	0.000218825	0.00577836	up
FAM177A1	794.273	1.09414	0.356582	3.06843	0.0021519	0.029939	up
FAM157A	740.601	2.05374	0.482042	4.26049	2.04e-05	0.00098256	up
FAM135A	124.899	-1.66503	0.422865	-3.93749	8.23e-05	0.00281404	down
FAM124B	28.2658	-2.31637	0.634922	-3.64828	0.000264001	0.00661141	down
FAAP100	407.647	-1.55195	0.353848	-4.38591	1.15e-05	0.000623653	down
F2RL1	160.637	-1.82721	0.502344	-3.63737	0.000275432	0.00686217	down
F12	204.872	1.69609	0.424148	3.99883	6.37e-05	0.00235874	up
EXTL3-AS1	47.1491	1.40667	0.494115	2.84684	0.00441559	0.0497182	up
EXOSC5	117.061	-1.14404	0.397777	-2.87608	0.00402643	0.046748	down
EXOSC4	400.342	1.84715	0.444755	4.15319	3.28e-05	0.00144312	up
EXO1	10.1967	3.30435	1.00049	3.30272	0.000957534	0.0171918	up
ETV6	2412.45	1.22942	0.323294	3.80278	0.000143082	0.00423273	up
ETV5	77.6976	1.76681	0.491133	3.59741	0.000321395	0.00766378	up
ETS2	5119.98	2.15831	0.505675	4.26819	1.97e-05	0.000957321	up
ERI1	370.907	1.57657	0.541237	2.91289	0.00358095	0.0433904	up
EPPK1	42.2101	2.88791	0.601288	4.80288	1.56e-06	0.000127626	up
EPHB3	18.327	-1.60437	0.551297	-2.91018	0.00361223	0.0435287	down
EPHA1-AS1	109.23	1.2934	0.435877	2.96735	0.00300376	0.0380488	up
EPB41L3	1512.91	1.55871	0.366992	4.24727	2.16e-05	0.00102382	up
EPB41L2	120.964	-1.90827	0.604009	-3.15935	0.00158124	0.0244075	down
ENTPD2	24.4414	2.13262	0.689539	3.09283	0.00198259	0.0284779	up
ENG	1517.78	1.58959	0.346294	4.59028	4.43e-06	0.000293591	up
ELP1	70.0119	-1.77527	0.349489	-5.07962	3.78e-07	4.26e-05	down
ELL2	1661.27	1.99802	0.604685	3.30423	0.000952391	0.0171524	up
ELL	4611.87	1.17827	0.38291	3.07714	0.00208995	0.0294438	up
EIF4A3	3178.25	1.94895	0.541819	3.59705	0.000321853	0.00766378	up
EIF3EP4	20.1954	3.23701	0.990843	3.26693	0.00108721	0.0186664	up
EHD1	8028.4	1.06001	0.34477	3.07455	0.00210818	0.0295287	up
EGLN3	62.4059	2.89238	1.01119	2.86037	0.00423149	0.0483195	up
EFNA1	47.5174	3.04527	0.494818	6.15432	7.54e-10	2.38e-07	up
EEF2KMT	11.6671	-3.03209	0.923907	-3.28181	0.00103143	0.0180066	down
EEF1AKMT4	9.89172	-2.0437	0.712606	-2.86793	0.00413169	0.0475915	down
EDNRB	18.9787	2.90968	0.999727	2.91047	0.00360882	0.0435287	up
EDN1	98.6837	2.21445	0.505348	4.38202	1.18e-05	0.000630209	up
ECHDC3	373.385	2.37052	0.496754	4.77202	1.82e-06	0.000145561	up
ECE1-AS1	185.842	1.74613	0.47561	3.67134	0.000241281	0.00616847	up
ECE1	7311.48	1.04602	0.217924	4.79994	1.59e-06	0.000128789	up
DYSF	2193.93	1.42225	0.342654	4.1507	3.31e-05	0.00145454	up
DYRK1B	79.0254	-1.54088	0.49663	-3.10267	0.00191783	0.0278589	down
DUSP6	7136.16	-1.80469	0.375506	-4.80601	1.54e-06	0.000126354	down
DUSP13	39.5414	3.00088	0.587327	5.10939	3.23e-07	3.76e-05	up
DTHD1	9.23211	-2.51084	0.869898	-2.88636	0.00389722	0.0456878	down
DSE	2525.77	2.42296	0.374944	6.46219	1.03e-10	4.04e-08	up
DSC2	2568.41	2.55536	0.346517	7.3744	1.65e-13	1.6e-10	up
DRC7	44.5765	2.96453	0.817224	3.62756	0.000286117	0.00709188	up
DRC1	21.712	1.69275	0.59418	2.84888	0.0043873	0.0495533	up
DPY19L2P3	10.1345	-1.98074	0.626191	-3.16315	0.00156071	0.024142	down
DOCK4	812.854	2.11313	0.516927	4.08786	4.35e-05	0.00175169	up
DNPH1	143.931	-1.18804	0.408758	-2.90647	0.00365537	0.0438795	down
DNAJB1	6506.09	1.08595	0.348729	3.11403	0.00184552	0.0272292	up
DNAJA2	2487.15	1.11775	0.33176	3.36916	0.000753976	0.0147396	up
DNAH17	222.387	1.81417	0.426213	4.25649	2.08e-05	0.000993315	up
DLG4	96.5535	-1.15329	0.376097	-3.06645	0.00216613	0.0300794	down
DIXDC1	34.1458	2.43746	0.7872	3.09637	0.00195907	0.0282858	up
DIS3L	160.582	-1.49915	0.461873	-3.24582	0.00117114	0.019757	down
DIPK1B	26.8031	2.96855	0.83711	3.54619	0.000390837	0.00889498	up
DIMT1	172.153	-1.04075	0.306654	-3.39387	0.000689112	0.0137302	down
DHRS3	1967.47	1.95106	0.627358	3.10996	0.00187115	0.0274568	up
DHPS	36.4135	-2.12089	0.549423	-3.86022	0.000113287	0.00360065	down
DHCR7	356.932	2.1762	0.696119	3.12619	0.00177089	0.0264359	up
DGAT2	2537.24	1.76866	0.443984	3.98361	6.79e-05	0.00246089	up
DENND5A	4048.54	1.10745	0.299684	3.69538	0.000219557	0.00577836	up
DENND3	9226.11	1.06298	0.320138	3.32038	0.00089896	0.0165074	up
DDX10	53.3602	-1.72961	0.369114	-4.68585	2.79e-06	0.000199483	down
DDO	14.7999	-3.72181	0.67054	-5.55047	2.85e-08	4.75e-06	down
DDN-AS1	51.0655	1.64775	0.539655	3.05334	0.00226309	0.0311802	up
DDN	48.7717	3.11385	0.575635	5.40942	6.32e-08	9.28e-06	up
DDIT4	4707.89	2.48036	0.446036	5.5609	2.68e-08	4.59e-06	up
DDIT3	2173.53	1.04446	0.275639	3.78923	0.000151116	0.00438559	up
DCAKD	64.5422	-1.95279	0.366832	-5.32339	1.02e-07	1.37e-05	down
DACH1	25.2727	2.08429	0.68268	3.0531	0.00226489	0.0311802	up
DAAM2	51.7683	3.23319	0.655864	4.92966	8.24e-07	7.82e-05	up
CZIB	224.721	-1.11302	0.302682	-3.67721	0.000235797	0.00610975	down
CYTIP	4675.03	1.30487	0.434115	3.00582	0.00264865	0.0349405	up
CYSTM1	1884	1.37291	0.389024	3.5291	0.000416977	0.00934659	up
CYSLTR2	104.85	-1.74314	0.583897	-2.98536	0.00283246	0.0365378	down
CYRIB	9605.29	1.04878	0.235029	4.46233	8.11e-06	0.000474012	up
CYP4F3	508.359	1.96182	0.60535	3.2408	0.00119194	0.0199457	up
CYP4F29P	42.4623	-3.90917	1.06045	-3.68633	0.00022751	0.00592219	down
CYP2U1	37.2422	-2.93321	0.863851	-3.3955	0.000685029	0.0136893	down
CYP2T1P	26.5191	1.78277	0.620544	2.87292	0.00406701	0.0470703	up
CYP19A1	16.2969	4.12183	1.0583	3.89476	9.83e-05	0.00321563	up
CYB5RL	16.5978	-1.51934	0.500253	-3.03715	0.00238825	0.0322992	down
CYB561	209.225	-1.86723	0.471017	-3.96426	7.36e-05	0.00258312	down
CXCR4	21172.6	2.42299	0.39029	6.20816	5.36e-10	1.81e-07	up
CXCL8	94958.3	1.63505	0.445898	3.66688	0.000245527	0.00625572	up
CXCL6	72.5879	2.72205	0.666515	4.08401	4.43e-05	0.00177125	up
CXCL3	182.585	4.14462	0.652578	6.35114	2.14e-10	7.57e-08	up
CXCL2	1014.97	2.66217	0.511228	5.2074	1.92e-07	2.46e-05	up
CXCL16	8005.07	1.09447	0.283955	3.85439	0.000116019	0.00364867	up
CXCL1	971.396	2.48407	0.583731	4.2555	2.09e-05	0.000993315	up
CX3CR1	103.365	-3.68598	0.75824	-4.86123	1.17e-06	0.000102694	down
CTSW	215.561	-1.48747	0.424405	-3.50483	0.000456893	0.0099795	down
CTSL	1401.88	1.27523	0.34459	3.70071	0.000214999	0.00569103	up
CTSF	39.7532	-2.71248	0.491197	-5.52219	3.35e-08	5.4e-06	down
CTRC	53.6681	2.07266	0.535244	3.87236	0.000107788	0.00347144	up
CTDSPL	187.736	1.30604	0.390302	3.34623	0.000819198	0.0155744	up
CT70	94.2383	1.57382	0.450388	3.49437	0.000475184	0.0102709	up
CST7	1832.2	2.52733	0.437829	5.77242	7.81e-09	1.62e-06	up
CSF1	1138.77	1.40234	0.4455	3.14779	0.00164509	0.0250209	up
CRYBB2P1	309.376	1.41244	0.479687	2.9445	0.00323478	0.0403306	up
CRTAM	40.7568	-1.40294	0.485742	-2.88823	0.00387412	0.045638	down
CROT	20.876	-2.21364	0.756959	-2.92438	0.00345144	0.0421988	down
CROCC2	28.5781	-2.32832	0.608717	-3.82497	0.000130791	0.00394136	down
CRISP3	180.042	5.71251	0.692345	8.25096	1.57e-16	3.26e-13	up
CR1	1193.33	1.19092	0.381915	3.1183	0.001819	0.0269602	up
CPD	4235.24	1.85825	0.305326	6.08613	1.16e-09	3.29e-07	up
COX10	147.608	-1.34171	0.471259	-2.84708	0.00441221	0.0497182	down
COL7A1	73.3575	1.29265	0.413429	3.12666	0.00176805	0.0264207	up
COL4A2	41.4204	1.23122	0.40439	3.04464	0.00232959	0.0317422	up
CNTNAP3B	6.69218	3.75461	1.0658	3.52282	0.000426978	0.00949962	up
CNR2	51.5769	2.86122	0.629844	4.54274	5.55e-06	0.000355298	up
CMTM5	34.7104	3.14899	0.735695	4.28029	1.87e-05	0.000922124	up
CMSS1	32.696	-1.76174	0.545688	-3.22846	0.00124457	0.0205658	down
CLUHP3	53.1577	-2.24267	0.593223	-3.78049	0.00015652	0.00447529	down
CLU	348.458	2.32963	0.465014	5.00981	5.45e-07	5.66e-05	up
CLSTN3	99.7734	1.17324	0.373294	3.14293	0.00167264	0.0253603	up
CLIC2	60.1082	-1.82156	0.60442	-3.01372	0.00258062	0.0343222	down
CLEC4F	152.827	-5.26601	1.57411	-3.34539	0.000821672	0.015601	down
CLEC4E	3063.19	1.95424	0.419175	4.66211	3.13e-06	0.000216479	up
CLEC4D	1083.83	1.65227	0.375919	4.39528	1.11e-05	0.00060184	up
CLEC2D	128.298	-1.04684	0.34395	-3.04357	0.00233787	0.0317657	down
CLC	17.5139	4.16375	1.32045	3.15329	0.00161444	0.0247749	up
CKAP5	114.064	-1.61101	0.475786	-3.38599	0.000709215	0.0140627	down
CIITA	508.579	-1.99585	0.655229	-3.04603	0.00231885	0.0316797	down
CIB1	4601.56	1.03942	0.258769	4.01677	5.9e-05	0.00220877	up
CIART	11.9713	4.23819	1.14094	3.71466	0.00020348	0.00545305	up
CHST2	355.716	-1.46952	0.257569	-5.70533	1.16e-08	2.22e-06	down
CHST13	303.767	-1.50938	0.468128	-3.2243	0.00126282	0.0207965	down
CHD7	783.365	1.5453	0.367468	4.20526	2.61e-05	0.00120632	up
CFAP58-DT	185.705	2.06382	0.502867	4.10411	4.06e-05	0.00167004	up
CFAP45	326.928	1.31548	0.32956	3.99163	6.56e-05	0.00240088	up
CFAP298	19.445	-2.55383	0.742597	-3.43905	0.000583762	0.0119593	down
CFAP20	451.158	-1.52636	0.460933	-3.31146	0.000928103	0.0168931	down
CERS4	296.133	2.18279	0.331738	6.57985	4.71e-11	2.01e-08	up
CERK	2288.76	1.15139	0.387327	2.97267	0.00295223	0.0376812	up
CEP85L	253.768	-1.14567	0.29521	-3.88084	0.000104095	0.00336743	down
CEP41	28.1352	-2.00346	0.50303	-3.9828	6.81e-05	0.00246089	down
CEBPE	75.9246	4.17838	0.573	7.29212	3.05e-13	2.45e-10	up
CEBPB	16073.3	1.49262	0.395091	3.77793	0.000158139	0.00449505	up
CEACAM8	103.029	5.24	0.720711	7.2706	3.58e-13	2.6e-10	up
CEACAM21	58.7338	2.11988	0.562842	3.76638	0.000165631	0.00467144	up
CDT1	21.166	2.23934	0.508084	4.40742	1.05e-05	0.000577752	up
CDKN2B	27.7256	-2.40647	0.846373	-2.84327	0.00446533	0.0499684	down
CDKN1A	17197.5	1.63959	0.424401	3.86329	0.00011187	0.00357124	up
CDH5	25.3543	3.37028	0.946601	3.5604	0.000370287	0.00853716	up
CDCA4	549.661	-1.15618	0.391123	-2.95604	0.00311612	0.0392144	down
CDC42EP1	211.811	-2.81083	0.52612	-5.34256	9.16e-08	1.26e-05	down
CDC42BPB	97.4935	-1.25055	0.385652	-3.24269	0.00118406	0.0199036	down
CD93	1667.28	1.1441	0.378685	3.02124	0.00251742	0.0336511	up
CD9	1035.87	1.38043	0.451564	3.05698	0.00223576	0.0308692	up
CD8B	42.2272	-2.41121	0.817844	-2.94826	0.00319572	0.0399468	down
CD8A	88.2429	-3.54351	0.531634	-6.66532	2.64e-11	1.24e-08	down
CD82	5506.3	1.64192	0.362557	4.52872	5.93e-06	0.000374767	up
CD81	494.087	1.4622	0.246982	5.92027	3.21e-09	8.05e-07	up
CD55	7142.2	1.20274	0.402165	2.99067	0.00278362	0.0361646	up
CD40LG	15.9206	-2.80393	0.957522	-2.92832	0.00340798	0.0418082	down
CD3E	109.796	-2.06299	0.420738	-4.90326	9.43e-07	8.72e-05	down
CD302	485.305	-1.15946	0.292357	-3.96591	7.31e-05	0.00257769	down
CD2BP2-DT	41.7879	2.67011	0.802349	3.32787	0.00087514	0.0162967	up
CD28	72.5456	-2.60954	0.903892	-2.88701	0.00388923	0.0456678	down
CD247	153.775	-2.02576	0.607602	-3.33402	0.000856002	0.0160639	down
CD244	606.024	-1.11437	0.38581	-2.88838	0.00387231	0.045638	down
CD209	35.5621	-2.5964	0.833819	-3.11387	0.00184652	0.0272292	down
CD1C	245.982	-2.13313	0.543273	-3.92644	8.62e-05	0.00289869	down
CD177	1874.47	6.10267	0.790677	7.71829	1.18e-14	1.71e-11	up
CD160	12.8314	-3.06371	0.833465	-3.67586	0.000237045	0.00611999	down
CD109	138.323	2.66346	0.808149	3.29576	0.000981563	0.0174507	up
CCNJL	661.195	2.1115	0.701779	3.00879	0.00262292	0.0347292	up
CCN3	24.2675	-2.97275	0.971849	-3.05886	0.00222183	0.0307647	down
CCL5	447.206	-2.83288	0.465155	-6.09018	1.13e-09	3.28e-07	down
CCL4	3584.15	2.84015	0.435274	6.52498	6.8e-11	2.82e-08	up
CCL3	2014.06	2.07988	0.43745	4.75455	1.99e-06	0.000156154	up
CCDC30	36.2848	-1.87079	0.512367	-3.65126	0.000260954	0.0065577	down
CCDC154	15.074	-1.77692	0.56099	-3.16747	0.00153773	0.0239633	down
CCDC149	125.903	-1.86603	0.497578	-3.75021	0.000176685	0.00488828	down
CBR1	125.221	-1.1297	0.373748	-3.02263	0.00250592	0.03364	down
CATIP	102.692	1.24232	0.370377	3.35422	0.000795894	0.0152511	up
CASC8	40.9811	-3.20902	1.03422	-3.10284	0.00191671	0.0278589	down
CARS1	881.672	1.18455	0.268385	4.4136	1.02e-05	0.000563616	up
CARD11	52.2139	-1.52124	0.438698	-3.46762	0.000525086	0.0110534	down
CAPN10-DT	69.5974	1.42902	0.46814	3.05256	0.00226902	0.0311802	up
CAMP	543.683	3.99058	0.539306	7.39948	1.37e-13	1.42e-10	up
CAMK2D	337.088	-1.55418	0.446951	-3.4773	0.000506496	0.0107841	down
CABLES1	25.4663	2.23302	0.785325	2.84344	0.004463	0.0499684	up
CA13	16.3918	-1.69343	0.54468	-3.10904	0.00187694	0.0274825	down
CA1	17.3657	5.17128	1.10141	4.69516	2.66e-06	0.000193469	up
C5AR1	11573	1.4046	0.410208	3.42412	0.000616791	0.0124602	up
C3AR1	2310.86	3.19364	0.702163	4.54829	5.41e-06	0.000347599	up
C1RL	264.237	1.3131	0.41248	3.18342	0.00145545	0.0229289	up
C1R	75.6071	1.38332	0.45586	3.03454	0.00240905	0.03252	up
C1QB	75.1754	-1.93949	0.666344	-2.91064	0.00360686	0.0435287	down
C1QA	167.918	-2.18582	0.739782	-2.95469	0.00312985	0.0392922	down
C1orf54	65.2218	-1.36119	0.423122	-3.21702	0.00129528	0.0211631	down
C1orf21	28.6056	-1.52601	0.491841	-3.10264	0.00191799	0.0278589	down
C19orf48	225.512	-1.02547	0.285052	-3.59748	0.000321315	0.00766378	down
C17orf107	34.7922	2.12323	0.734917	2.88907	0.0038638	0.045638	up
C15orf61	74.7777	-1.41793	0.291894	-4.85768	1.19e-06	0.000103706	down
C15orf48	649.123	2.45199	0.724195	3.38582	0.000709669	0.0140627	up
C12orf75	66.3858	-1.84592	0.561484	-3.28758	0.00101053	0.0177914	down
C11orf96	19.4579	3.30877	1.02723	3.22105	0.0012772	0.0210095	up
C10orf55	28.2464	2.21167	0.516586	4.28132	1.86e-05	0.000921032	up
C10orf105	28.5234	2.30756	0.775261	2.97649	0.00291569	0.0373461	up
BZW2	126.761	-1.19952	0.300028	-3.99803	6.39e-05	0.00236067	down
BTG2-DT	84.8825	1.58503	0.316277	5.01152	5.4e-07	5.66e-05	up
BTG1	14344.1	1.42835	0.478667	2.98401	0.00284495	0.0366337	up
BTBD19	244.317	1.84567	0.480792	3.83882	0.000123627	0.00382059	up
BPI	352.577	1.54606	0.467796	3.30499	0.000949802	0.0171377	up
BOLA2B	31.2541	2.35672	0.66274	3.55603	0.000376497	0.0086392	up
BOLA2	31.2541	2.35672	0.66274	3.55603	0.000376497	0.0086392	up
BOD1L1	942.062	1.09893	0.261457	4.20309	2.63e-05	0.0012141	up
BMP2	19.7443	-3.53779	0.840668	-4.20831	2.57e-05	0.00119398	down
BIRC5	29.1104	3.22285	1.03227	3.12209	0.00179572	0.0267242	up
BIRC2	2154.27	1.10781	0.29995	3.69331	0.00022135	0.00581395	up
BIN1	1499.6	1.81183	0.616268	2.94	0.00328212	0.0407111	up
BHLHE40	10625.4	1.28744	0.430049	2.99371	0.00275603	0.0359025	up
BEX2	22.4893	-2.46085	0.611461	-4.02454	5.71e-05	0.00215371	down
BEND7	17.2255	-3.2978	0.988586	-3.33588	0.00085031	0.0159984	down
BCS1L	68.1543	-1.87367	0.454285	-4.12444	3.72e-05	0.00156468	down
BCL7A	60.354	-1.6571	0.434953	-3.80984	0.000139057	0.00412205	down
BCL2A1	12064.1	2.31676	0.52614	4.40331	1.07e-05	0.000584344	up
BCL11A	726.308	-1.32558	0.278917	-4.75258	2.01e-06	0.000156833	down
BCAT1	549.495	2.25138	0.409912	5.49235	3.97e-08	6.26e-06	up
BCAR3	52.9235	2.14138	0.638812	3.35213	0.000801916	0.0153261	up
BBS2	238.545	-1.90173	0.389485	-4.88266	1.05e-06	9.38e-05	down
BATF	357.352	1.25392	0.282199	4.44341	8.85e-06	0.000503437	up
BASP1-AS1	44.9071	1.51444	0.452982	3.34327	0.000827969	0.0156592	up
BAMBI	29.1591	2.92746	0.990972	2.95413	0.0031355	0.0393292	up
BACE1	44.7483	-2.14419	0.654348	-3.27684	0.00104976	0.0182171	down
B3GNT5	1533.4	1.54896	0.373783	4.14402	3.41e-05	0.00147971	up
B3GAT1	20.4169	-2.59068	0.881302	-2.93961	0.00328626	0.0407278	down
ATXN7L1	134.124	-1.42923	0.405714	-3.52276	0.000427074	0.00949962	down
ATP1B1	99.2884	-2.0669	0.48961	-4.22152	2.43e-05	0.00113331	down
ATP13A3	1145.88	2.06587	0.466412	4.42928	9.45e-06	0.000532291	up
ATP11B	3083.59	1.56577	0.351334	4.45664	8.33e-06	0.000481768	up
ATG2A	3788.79	1.64582	0.383292	4.29392	1.76e-05	0.000876232	up
ATF7IP	447.591	-1.54381	0.394932	-3.90907	9.27e-05	0.00306237	down
ASTL	30.6064	2.63733	0.694909	3.79522	0.000147515	0.00432859	up
ASTE1	115.463	-1.55316	0.394806	-3.93398	8.36e-05	0.00283185	down
ASPH	1605.84	1.31929	0.365056	3.61394	0.000301577	0.00736203	up
ARRDC2	4185.99	1.07395	0.355414	3.02168	0.00251375	0.0336511	up
ARMCX1	31.4863	-2.76053	0.949354	-2.9078	0.00363983	0.0437291	down
ARL17B	26.32	-2.53084	0.524772	-4.82274	1.42e-06	0.000118203	down
ARL17A	26.32	-2.53084	0.524772	-4.82274	1.42e-06	0.000118203	down
ARID5A	6964.75	1.08143	0.350261	3.08751	0.00201841	0.0287708	up
ARID3B	1860.1	1.38064	0.309669	4.45842	8.26e-06	0.000479703	up
ARHGEF10L	1069.13	-1.05975	0.323742	-3.27344	0.00106248	0.0183502	down
ARHGAP18	294.752	1.70256	0.463735	3.6714	0.000241224	0.00616847	up
ARG1	621.52	2.98658	0.425523	7.01861	2.24e-12	1.36e-09	up
AREG	101.544	3.37814	0.762643	4.42951	9.44e-06	0.000532291	up
AQP9	9135.5	1.67434	0.488862	3.42497	0.000614862	0.0124385	up
AQP3	43.2749	-3.72545	0.952075	-3.91298	9.12e-05	0.00303008	down
APPL2	592.674	1.35097	0.367837	3.67274	0.00023996	0.00615798	up
APMAP	2909.6	1.20274	0.273334	4.40028	1.08e-05	0.000590346	up
APLN	21.425	3.4016	1.11878	3.04044	0.0023623	0.0320677	up
APEX1	568.527	-1.25781	0.270949	-4.64224	3.45e-06	0.000235028	down
AOPEP	34.4166	-1.48434	0.443586	-3.34623	0.000819195	0.0155744	down
ANXA3	1230.84	3.72912	0.608266	6.13074	8.75e-10	2.65e-07	up
ANO5	21.5777	-2.25117	0.681995	-3.30086	0.000963901	0.0171998	down
ANGPTL4	44.9363	3.89158	0.944121	4.12191	3.76e-05	0.00157283	up
AMPH	37.0174	2.89401	0.848377	3.41123	0.000646714	0.0130285	up
AMPD3	870.229	1.6281	0.413284	3.93941	8.17e-05	0.00279821	up
ALPL	4227.91	2.04795	0.640105	3.1994	0.00137713	0.0220543	up
ALPK1	763.464	1.35949	0.379602	3.58135	0.000341822	0.00799512	up
ALOX5AP	7305.59	2.20468	0.384171	5.73879	9.54e-09	1.87e-06	up
ALKBH3	118.238	-1.20223	0.417197	-2.8817	0.00395535	0.0461828	down
ALDH3A2	341.359	-1.51891	0.480146	-3.16343	0.0015592	0.024142	down
ALDH1A1	568.615	-1.95677	0.563483	-3.47262	0.000515402	0.0109288	down
ALAS2	112.656	4.17783	0.607528	6.87676	6.12e-12	3.42e-09	up
AKTIP	331.653	1.23781	0.339726	3.64354	0.000268911	0.00672277	up
AKR1C7P	32.5132	2.47149	0.71009	3.48053	0.000500427	0.0107208	up
AKR1B1	654.184	-1.67281	0.389239	-4.29765	1.73e-05	0.000864581	down
AKAP12	42.3776	2.34759	0.813309	2.88646	0.00389601	0.0456878	up
AJM1	28.9225	-1.33336	0.3884	-3.43296	0.000597024	0.0122014	down
AHSP	15.1539	5.3613	1.07103	5.00576	5.56e-07	5.73e-05	up
AHNAK	8533.84	-1.4315	0.306959	-4.66351	3.11e-06	0.000216479	down
AFF3	50.694	-1.79332	0.581084	-3.08617	0.00202756	0.0288446	down
ADORA2A-AS1	275.307	1.62945	0.465224	3.5025	0.000460907	0.0100521	up
ADM	8455.72	2.25831	0.581887	3.881	0.000104026	0.00336743	up
ADIPOR2	373.229	1.16173	0.350427	3.3152	0.000915787	0.0167127	up
ADGRG3	7156.06	1.88711	0.588545	3.2064	0.00134408	0.0216679	up
ADGRD1	71.8772	-1.47306	0.449699	-3.27566	0.00105415	0.0182498	down
ADD2	19.3735	-2.05215	0.671299	-3.05699	0.00223576	0.0308692	down
ADCY9	86.1963	-1.58714	0.332995	-4.76626	1.88e-06	0.000148959	down
ADCY4	174.495	1.99618	0.436266	4.57559	4.75e-06	0.000310696	up
ADCK1	56.7476	-2.49532	0.616932	-4.04472	5.24e-05	0.0020183	down
ADAMTS2	59.6646	3.10129	0.806506	3.84534	0.000120385	0.00375234	up
ADAM19	795.263	1.6372	0.363838	4.4998	6.8e-06	0.000413372	up
ADA2	4651.6	-1.28967	0.453234	-2.84549	0.00443438	0.0498524	down
ACSL4	1586.83	1.13198	0.390045	2.90219	0.00370568	0.0443891	up
ACSL3	993.848	1.15324	0.343055	3.36168	0.000774707	0.0149636	up
ACSF2	124.552	-1.70672	0.54952	-3.10584	0.00189737	0.0276701	down
ACOX2	42.4736	2.25582	0.542474	4.15838	3.21e-05	0.00142366	up
ACKR3	236.96	3.79321	0.524653	7.22993	4.83e-13	3.34e-10	up
ACCS	400.823	-1.75017	0.607132	-2.88268	0.00394305	0.0460763	down
ACAP1	1809.2	1.03168	0.251305	4.10528	4.04e-05	0.00166636	up
ABHD6	60.3415	-1.79806	0.437606	-4.10886	3.98e-05	0.00165488	down
ABHD17C	17.552	1.89261	0.524002	3.61185	0.000304023	0.00739688	up
ABHD14B	382.198	-1.0889	0.306509	-3.55258	0.000381473	0.00871211	down
ABCG1	1313.9	2.46643	0.451984	5.45689	4.85e-08	7.49e-06	up
ABCE1	239.235	-1.37515	0.461715	-2.97837	0.0028979	0.0372166	down
ABCD2	7.88666	-4.73915	1.29387	-3.66276	0.000249511	0.00632487	down
ABCC3	177.976	-1.91775	0.463263	-4.13965	3.48e-05	0.00149919	down
ABCA1	2463.84	1.59244	0.514996	3.09214	0.0019872	0.0284779	up
A4GALT	33.8404	3.63684	0.880432	4.13074	3.62e-05	0.00154272	up
A2M	30.0899	-2.17272	0.762164	-2.85073	0.00436195	0.0493752	down
