# Supplementary material for: Key Genes Associated With Functional Specialization of Neonatal Peripheral Monocytes
Source: Hum Mutat. 2025 Aug 19;2025:3009253. doi: 10.1155/humu/3009253 (PMC12380514; doi:10.1155/humu/3009253)
Supplement: Supporting Information 5 — Table S3: The differentially accessible regions (DARs) of the overlapping genes of DEGs and DAR-associated genes between neonatal and adult peripheral monocytes. [file 3009253.f5.xlsx]

## Sheet: diff_peaks_select
Supplementary Table 3: The differentially accessible regions (DARs) of the overlapping genes of DEGs and DARs associated genes between neonateal and adult peripheral monocytes
seqnames	start	end	width	strand	Conc	Conc_neonate	Conc_adult	Fold	p.value	FDR	geneSymbol
chr6	105400836	105401587	753	*	3.85079	4.47124	2.73877	1.8178	1.08e-05	0.0258344	LIN28B
chr2	158272145	158272544	401	*	3.89193	4.47656	2.89291	1.67159	3.85e-05	0.0418977	CYTIP
chr6	130070851	130071250	401	*	3.8076	4.38885	2.81867	1.65733	6.38e-05	0.0493986	ARHGAP18
chrX	151163649	151164048	401	*	3.44393	4.12407	2.11374	2.083	7.29e-05	0.0517204	GABRE
chr4	74687075	74687474	401	*	3.82823	4.38808	2.90107	1.57548	0.00012616	0.061902	CXCL6
chr19	44192550	44192949	401	*	4.67107	5.267	3.63767	1.72398	0.000139821	0.0642045	PLAUR
chr3	169724804	169725203	401	*	4.82106	5.4232	3.76826	1.75052	0.000212574	0.0755795	GPR160
chrX	30676629	30677028	401	*	4.01063	4.53405	3.18092	1.44537	0.000227437	0.0783186	GK
chr9	84145291	84145690	401	*	4.07351	4.59003	3.26129	1.42201	0.000255372	0.0815199	TLE1
chr8	126625111	126625510	401	*	4.34532	4.87725	3.49362	1.47813	0.000288742	0.0849648	TRIB1
chr5	59056890	59057289	401	*	3.97806	4.48988	3.17757	1.40476	0.000341033	0.0901874	PDE4D
chr8	23039577	23039976	401	*	4.19635	4.70922	3.39323	1.4101	0.000350077	0.090558	TNFRSF10D
chr12	8216775	8217174	401	*	3.83727	4.35944	3.01074	1.43934	0.000383585	0.0940552	C3AR1
chr13	53832922	53833321	401	*	3.60165	4.1603	2.67782	1.56828	0.000564388	0.109152	OLFM4
chr6	138041375	138041774	401	*	4.18957	4.68356	3.43242	1.34588	0.000598783	0.110851	TNFAIP3
chr14	88468796	88469195	401	*	4.53104	5.0579	3.69249	1.4614	0.000648068	0.113287	GPR65
chr2	136868174	136868573	401	*	4.31231	4.80813	3.5508	1.35264	0.00077712	0.119428	CXCR4
chr2	187510227	187510626	401	*	3.69437	4.21567	2.87007	1.43502	0.00082291	0.121733	ITGAV
chr9	83684494	83684893	401	*	3.69488	4.21465	2.87447	1.42951	0.000831708	0.122249	TLE1
chr9	86946058	86946457	401	*	4.2367	4.71897	3.50708	1.3074	0.000878155	0.124035	SLC28A3
chr4	74610733	74611132	401	*	3.38614	4.00631	2.27503	1.80825	0.000883166	0.124331	CXCL8
chr7	77109424	77109823	401	*	3.82915	4.32184	3.07507	1.33862	0.000937878	0.12653	PTPN12
chr6	74926168	74926567	401	*	3.56404	4.11487	2.66183	1.53912	0.000939913	0.126617	CD109
chr6	131896714	131897113	401	*	3.94324	4.42031	3.22557	1.28828	0.000989465	0.128262	ARG1
chr11	121699827	121700226	401	*	4.74883	5.28649	3.8821	1.5015	0.00100517	0.128974	SORL1
chr15	80254575	80254974	401	*	4.86163	5.40703	3.97417	1.53022	0.00120825	0.13747	BCL2A1
chr18	61554651	61555050	401	*	4.4947	4.99315	3.72689	1.36286	0.00122522	0.138196	SERPINB2
chr1	56511095	56511494	401	*	3.95172	4.41895	3.25635	1.25676	0.00122778	0.138314	PLPP3
chr14	34201763	34202162	401	*	3.97228	4.4317	3.29425	1.2321	0.00142037	0.144218	EGLN3
chr5	58656005	58656404	401	*	4.55769	5.05604	3.79012	1.36306	0.00145433	0.14529	PDE4D
chr3	182506447	182506846	401	*	3.82693	4.2998	3.11887	1.27364	0.00153569	0.147756	ATP11B
chr6	122071922	122072321	401	*	3.56111	4.08984	2.71776	1.4597	0.00164683	0.151213	GJA1
chr20	44629339	44629738	401	*	4.06549	4.52018	3.39777	1.21744	0.00167376	0.151644	MMP9
chr4	74596804	74597203	401	*	4.01912	4.47157	3.35628	1.20999	0.00182413	0.156016	CXCL8
chr7	110526347	110526746	401	*	3.53263	4.06582	2.67764	1.47472	0.00188518	0.157441	LRRN3
chr9	83490933	83491332	401	*	3.59863	4.11034	2.79842	1.40074	0.00189062	0.157452	TLE1
chrX	109085282	109085681	401	*	3.92445	4.37545	3.26477	1.20511	0.00201095	0.161357	ACSL4
chr14	34158325	34158724	401	*	3.96338	4.40793	3.31751	1.18528	0.00219182	0.165814	EGLN3
chr15	94802224	94802623	401	*	3.71832	4.19093	3.01084	1.27171	0.00244038	0.171505	MCTP2
chr6	138204614	138205013	401	*	4.71305	5.21169	3.94479	1.36457	0.00246153	0.17175	TNFAIP3
chr18	61545721	61546120	401	*	4.24379	4.68647	3.60189	1.18125	0.00258002	0.173524	SERPINB2
chr3	36196763	36197162	401	*	3.41811	3.97514	2.4988	1.56004	0.00267881	0.175391	STAC
chr7	110366985	110367384	401	*	3.58446	4.08546	2.81049	1.36402	0.00268954	0.175677	LRRN3
chr1	66452675	66453074	401	*	3.48841	4.01853	2.64142	1.46383	0.00280146	0.177568	PDE4B
chr1	192443144	192443543	401	*	3.842	4.28965	3.18952	1.1938	0.00282349	0.178074	RGS1
chr1	66597859	66598258	401	*	3.45787	3.99534	2.59164	1.48905	0.00294652	0.180719	PDE4B
chr1	56476283	56476682	401	*	3.73418	4.19382	3.05564	1.23068	0.00304791	0.182247	PLPP3
chr15	46421018	46421417	401	*	3.56886	4.06773	2.80002	1.35689	0.00314138	0.184153	SQOR
chr9	83990399	83990798	401	*	3.93195	4.36308	3.31424	1.14394	0.00319838	0.184906	TLE1
chr3	190332049	190332448	401	*	4.49454	4.955	3.8142	1.23814	0.00327024	0.186147	IL1RAP
chr15	80265909	80266308	401	*	4.22275	4.65364	3.60556	1.14488	0.00332126	0.186413	BCL2A1
chr3	67035768	67036167	401	*	4.34939	4.78957	3.7128	1.17412	0.00337684	0.187069	KBTBD8
chr7	110412410	110412809	401	*	3.80679	4.24912	3.16564	1.17727	0.00344038	0.187945	LRRN3
chr6	74991470	74991869	401	*	3.64609	4.11915	2.93759	1.27266	0.00349559	0.188437	CD109
chr2	119181471	119181870	401	*	3.80948	4.251	3.17006	1.17474	0.00349577	0.188437	INSIG2
chr7	65761219	65761618	401	*	4.41214	4.85736	3.76483	1.19004	0.00356093	0.189256	TPST1
chr11	121324407	121324806	401	*	4.3544	4.79284	3.72146	1.16875	0.00359229	0.189819	SORL1
chr3	55298876	55299275	401	*	4.04253	4.4629	3.44686	1.11227	0.00365714	0.190898	WNT5A
chr6	138206017	138206416	401	*	3.5436	4.04443	2.77002	1.36265	0.00366071	0.190982	TNFAIP3
chr2	158260971	158261370	401	*	3.62096	4.09929	2.90041	1.28918	0.00366599	0.191148	CYTIP
chr4	175514132	175514531	401	*	4.74423	5.22696	4.01354	1.31179	0.00372493	0.192328	HPGD
chrX	108988994	108989393	401	*	3.51986	4.02433	2.73746	1.37502	0.00379199	0.193178	ACSL4
chr6	129645770	129646169	401	*	3.608	4.08688	2.88619	1.29096	0.00382087	0.193531	ARHGAP18
chr10	120968729	120969128	401	*	4.21414	4.63817	3.61103	1.12404	0.0038911	0.194281	GRK5
chr1	56677845	56678244	401	*	3.78622	4.22514	3.15226	1.16678	0.00395091	0.194738	PLPP3
chr7	65715584	65715983	401	*	4.40161	4.83931	3.77022	1.16688	0.00399215	0.195119	TPST1
chr9	83419811	83420210	401	*	3.67423	4.13351	2.99651	1.22894	0.00403919	0.195765	TLE1
chr13	72423876	72424275	401	*	3.87831	4.30488	3.26999	1.12977	0.00405633	0.196081	DACH1
chr8	134045521	134045920	401	*	4.18941	4.60943	3.59443	1.11201	0.00407267	0.196285	SLA
chr19	54873708	54874107	401	*	4.34753	4.78114	3.7247	1.15371	0.00414623	0.197081	LAIR1
chr6	122205411	122205810	401	*	3.51014	4.01396	2.7293	1.37293	0.00419605	0.197934	GJA1
chr7	111752890	111753289	401	*	4.27989	4.70127	3.68215	1.11652	0.00454819	0.202718	DOCK4
chr6	121755498	121755897	401	*	3.6615	4.11783	2.99022	1.21968	0.00461581	0.203665	GJA1
chr7	110406817	110407216	401	*	2.95362	3.67708	1.43436	2.29338	0.00466506	0.204365	LRRN3
chr6	121927643	121928042	401	*	3.30296	3.8778	2.33288	1.62519	0.00470726	0.204739	GJA1
chr15	46553896	46554295	401	*	3.95336	4.36626	3.37265	1.08934	0.00480708	0.2058	SQOR
chr1	110230132	110230531	401	*	3.85876	4.28416	3.25284	1.12522	0.00483238	0.205973	GSTM1
chr15	80164992	80165391	401	*	5.17513	5.69133	4.36372	1.42708	0.00521134	0.210594	MTHFS
chr7	110549644	110550043	401	*	3.8207	4.24032	3.22654	1.10835	0.00549702	0.213688	LRRN3
chr2	158320615	158321014	401	*	4.62037	5.07014	3.96334	1.20526	0.00552032	0.213832	CYTIP
chr9	83279117	83279516	401	*	3.91073	4.31831	3.34057	1.0732	0.0059007	0.218147	TLE1
chr5	59528220	59528619	401	*	4.62426	5.07022	3.97539	1.19344	0.00598822	0.219234	PDE4D
chr3	36307831	36308230	401	*	3.68215	4.12148	3.04734	1.16712	0.00601037	0.2194	STAC
chrX	30656521	30656920	401	*	4.78851	5.25485	4.09511	1.25852	0.00601206	0.21941	GK
chr13	78503104	78503503	401	*	3.7415	4.16893	3.13141	1.1311	0.00612817	0.220274	EDNRB
chr6	122203100	122203499	401	*	3.67928	4.1178	3.04618	1.1646	0.00616872	0.22084	GJA1
chr6	122156252	122156651	401	*	3.63976	4.087	2.98816	1.19111	0.00619474	0.220886	GJA1
chr9	83305251	83305650	401	*	3.71103	4.144	3.0895	1.14746	0.00620903	0.221013	TLE1
chr7	110745830	110746229	401	*	3.68595	4.12295	3.05605	1.1599	0.00624321	0.221372	LRRN3
chr15	33418510	33418909	401	*	4.16269	4.56052	3.61156	1.04648	0.00627273	0.221507	FMN1
chr6	121935989	121936388	401	*	3.68424	4.12042	3.05605	1.15739	0.00638442	0.222516	GJA1
chr15	51520342	51520741	401	*	5.52831	6.06696	4.65894	1.50847	0.00646627	0.223302	CYP19A1
chr1	180982278	180982677	401	*	4.41977	4.83883	3.82674	1.11012	0.00661271	0.224429	STX6
chr7	110396051	110396450	401	*	3.71836	4.14511	3.10968	1.1291	0.0067054	0.225243	LRRN3
chr7	110300386	110300785	401	*	3.13978	3.7623	2.02086	1.8137	0.00680496	0.226324	LRRN3
chr7	65719953	65720352	401	*	4.51461	4.94185	3.90495	1.13533	0.00681151	0.226324	TPST1
chr20	24965648	24966047	401	*	4.36508	4.77547	3.78938	1.08419	0.00681702	0.226421	APMAP
chr3	36442662	36443061	401	*	3.61055	4.05954	2.95518	1.19594	0.00703016	0.228582	STAC
chr2	136882430	136882829	401	*	3.85004	4.25437	3.28625	1.06336	0.00720174	0.230376	CXCR4
chr6	129655806	129656205	401	*	3.68339	4.11391	3.06696	1.14002	0.0072026	0.230376	ARHGAP18
chr13	72832572	72832971	401	*	3.47704	3.96296	2.73893	1.31265	0.0072229	0.230521	DACH1
chr9	83376926	83377325	401	*	3.39804	3.91266	2.59058	1.4081	0.00722337	0.230521	TLE1
chr16	89266903	89267302	401	*	3.79576	4.20636	3.21965	1.08153	0.00722676	0.230534	SLC22A31
chr13	53721946	53722345	401	*	3.81499	4.22146	3.24702	1.06974	0.00724268	0.230658	OLFM4
chr7	50837567	50837966	401	*	3.71978	4.14184	3.12068	1.11488	0.00737876	0.231992	GRB10
chr6	121729386	121729785	401	*	3.43226	3.93047	2.66502	1.35287	0.00759861	0.234307	GJA1
chrX	153239879	153240278	401	*	4.43866	4.85252	3.85606	1.09471	0.00765668	0.234678	TMEM187
chr15	80253129	80253528	401	*	4.33311	4.73513	3.77383	1.05937	0.00779845	0.236108	BCL2A1
chr8	27214938	27215337	401	*	4.46688	4.88012	3.88549	1.09321	0.00802397	0.237602	PTK2B
chr1	115650535	115650934	401	*	5.20501	5.70079	4.44361	1.35725	0.00804061	0.237751	TSPAN2
chr21	36282146	36282545	401	*	4.46412	4.87614	3.88518	1.0894	0.00837348	0.24038	RUNX1
chr12	11915701	11916100	401	*	4.32269	4.71829	3.77583	1.04078	0.00844501	0.24102	ETV6
chr11	121505576	121505975	401	*	3.8318	4.22947	3.28096	1.04389	0.00860852	0.242374	SORL1
chr9	83332401	83332800	401	*	3.73431	4.14409	3.15981	1.07872	0.00888406	0.244497	TLE1
chr6	122019771	122020170	401	*	3.57576	4.01975	2.93108	1.18039	0.00904241	0.245295	GJA1
chr19	55383164	55383563	401	*	4.18274	4.56651	3.65835	1.00588	0.00921576	0.246548	FCAR
chr3	36175053	36175452	401	*	3.45187	3.93034	2.731	1.28817	0.00956859	0.249181	STAC
chr13	72868891	72869290	401	*	3.86224	4.25098	3.32846	1.01838	0.00958494	0.249298	DACH1
chr15	46497325	46497724	401	*	3.13529	3.73663	2.08501	1.72707	0.00967648	0.250172	SQOR
chr22	30601721	30602120	401	*	4.39041	4.78958	3.83668	1.05103	0.00970176	0.250372	LIF
chr12	8718683	8719082	401	*	5.14027	5.61585	4.42602	1.2899	0.0104143	0.255849	CLEC4E
chr1	56420911	56421310	401	*	3.68098	4.09276	3.10251	1.08427	0.0104483	0.255987	PLPP3
chr1	207501482	207501881	401	*	3.62351	4.04931	3.01678	1.12525	0.0104909	0.256054	CD55
chr7	110340406	110340805	401	*	3.18893	3.76246	2.2227	1.61827	0.0105394	0.256249	LRRN3
chr3	36239638	36240037	401	*	3.7138	4.11745	3.15136	1.0607	0.0107281	0.257255	STAC
chr11	121449126	121449525	401	*	5.01255	5.4723	4.33379	1.23837	0.0108857	0.258389	SORL1
chr6	105453225	105453624	401	*	3.67815	4.08576	3.10792	1.0719	0.0114064	0.261713	LIN28B
chr8	126507469	126507868	401	*	4.46834	4.86498	3.91948	1.04429	0.0114397	0.261809	TRIB1
chr5	95259856	95260255	401	*	5.22998	5.70786	4.51048	1.29773	0.0117259	0.263529	ELL2
chr8	86215787	86216186	401	*	3.81208	4.19631	3.28684	1.00506	0.011818	0.264155	CA1
chr21	36800454	36800853	401	*	4.40112	4.78709	3.8726	1.0134	0.011858	0.264338	LOC100506403
chr7	110470695	110471094	401	*	3.67242	4.078	3.10618	1.06589	0.0120421	0.265477	LRRN3
chr1	207242400	207242799	401	*	4.61514	5.02538	4.03972	1.08484	0.0120492	0.265553	PFKFB2
chr2	70161405	70161804	401	*	5.07099	5.53108	4.39145	1.2397	0.0120526	0.265582	MXD1
chr9	83252955	83253354	401	*	3.43342	3.90502	2.72822	1.26584	0.0120932	0.265854	TLE1
chr9	87112828	87113227	401	*	3.43691	3.90706	2.73495	1.26117	0.0122253	0.266672	SLC28A3
chrX	55050863	55051262	401	*	3.10174	3.6941	2.07931	1.69043	0.0124411	0.26808	ALAS2
chr13	53972055	53972454	401	*	3.75649	4.14553	3.22216	1.01858	0.012459	0.268178	OLFM4
chr6	122215237	122215636	401	*	3.09045	3.69622	2.02618	1.74299	0.0127248	0.269873	GJA1
chr13	72743355	72743754	401	*	3.78446	4.1671	3.26218	1.00062	0.0128428	0.270597	DACH1
chr9	83626006	83626405	401	*	3.43674	3.90385	2.74164	1.25133	0.0128826	0.270856	TLE1
chr15	80260460	80260859	401	*	4.62479	5.03104	4.05724	1.07316	0.0130976	0.272268	BCL2A1
chr3	36259845	36260244	401	*	3.2961	3.81244	2.48434	1.41298	0.0132708	0.273297	STAC
chr12	50214924	50215323	401	*	4.7209	5.13703	4.13374	1.10273	0.0135138	0.275	NCKAP5L
chr22	30589197	30589596	401	*	4.72656	5.14283	4.13915	1.10319	0.0135501	0.275274	LIF
chr15	80197602	80198001	401	*	3.73868	4.12728	3.20516	1.01689	0.0136318	0.275794	MTHFS
chr17	67663921	67664320	401	*	3.16817	3.73447	2.22273	1.59053	0.0136901	0.276287	MAP2K6
chr1	66737649	66738048	401	*	3.5071	3.94777	2.86945	1.16959	0.013914	0.277241	PDE4B
chr21	36771918	36772317	401	*	3.11312	3.69952	2.1088	1.66676	0.0143138	0.279322	LOC100506403
chr1	206918003	206918402	401	*	4.66662	5.07149	4.10178	1.06931	0.0144961	0.280504	IL10
chr4	139140062	139140461	401	*	3.12662	3.70817	2.13679	1.64768	0.0147885	0.281839	SLC7A11
chr13	53803779	53804178	401	*	3.65913	4.05589	3.11003	1.04014	0.0149766	0.282817	OLFM4
chr7	110559917	110560316	401	*	3.62812	4.03059	3.06796	1.05631	0.0154299	0.285116	LRRN3
chr14	51422391	51422790	401	*	5.28826	5.75385	4.59654	1.25813	0.0155853	0.285617	PYGL
chr22	30579727	30580126	401	*	3.55096	3.97194	2.95404	1.11014	0.0157421	0.286307	LIF
chr7	110790469	110790868	401	*	3.46114	3.90835	2.80958	1.18917	0.0157523	0.286307	LRRN3
chr7	110441752	110442151	401	*	3.58154	3.99248	3.00474	1.08074	0.0160736	0.288354	LRRN3
chrX	151147595	151147994	401	*	3.28522	3.79127	2.49897	1.3774	0.0161438	0.288703	GABRE
chr3	55265340	55265739	401	*	3.59881	4.00373	3.03387	1.06361	0.0164838	0.290617	WNT5A
chr15	46466693	46467092	401	*	3.45231	3.89838	2.8032	1.18558	0.0165517	0.290951	SQOR
chr11	121292219	121292618	401	*	4.69538	5.09693	4.137	1.05953	0.0165949	0.291262	SORL1
chr9	83409943	83410342	401	*	3.09284	3.67773	2.09306	1.66077	0.01689	0.292874	TLE1
chr2	128122013	128122412	401	*	3.53112	3.95288	2.93262	1.1126	0.0170678	0.293687	MAP3K2
chr4	124339672	124340071	401	*	4.55201	4.93317	4.0325	1.00017	0.0178499	0.297841	SPRY1
chr13	53790211	53790610	401	*	3.6433	4.03307	3.10759	1.01993	0.0180311	0.298714	OLFM4
chr11	5281816	5282215	401	*	3.4324	3.87976	2.78053	1.18969	0.0180411	0.298782	HBG2
chr6	74976180	74976579	401	*	3.61378	4.00715	3.07119	1.02986	0.0192057	0.30364	CD109
chr2	163409120	163409519	401	*	3.43952	3.88002	2.80225	1.16836	0.0196065	0.30578	GCA
chr1	66808556	66808955	401	*	3.18488	3.72088	2.32255	1.47992	0.0200442	0.307367	PDE4B
chr13	72849597	72849996	401	*	3.43443	3.87328	2.80062	1.16328	0.0204422	0.308691	DACH1
chr11	129515339	129515738	401	*	3.15691	3.69671	2.28446	1.4936	0.0206176	0.309623	TMEM45B
chr6	12512996	12513395	401	*	3.28307	3.77674	2.52669	1.33556	0.0207022	0.310114	PHACTR1
chr6	74923816	74924215	401	*	3.09958	3.66861	2.14634	1.59905	0.0207409	0.310199	CD109
chr3	182520759	182521158	401	*	5.5425	6.01269	4.84047	1.27368	0.0207524	0.310199	ATP11B
chr21	40183098	40183497	401	*	4.7128	5.10284	4.17658	1.0261	0.0209136	0.310956	ETS2
chr7	110268023	110268422	401	*	3.4834	3.90512	2.88498	1.11177	0.021226	0.312307	LRRN3
chr7	48135932	48136331	401	*	4.88342	5.28858	4.31801	1.07094	0.0215025	0.313543	UPP1
chr13	110384174	110384573	401	*	4.85931	5.262	4.29873	1.06359	0.0215179	0.313624	IRS2
chr9	134609286	134609685	401	*	4.70442	5.0907	4.17531	1.01541	0.0215405	0.313782	RAPGEF1
chr3	12270921	12271320	401	*	3.53975	3.94545	2.9733	1.0647	0.0215503	0.313815	PPARG
chr1	192554698	192555097	401	*	3.30763	3.78588	2.58728	1.28569	0.0225547	0.318422	RGS1
chr12	8693394	8693793	401	*	5.23856	5.67398	4.61196	1.16305	0.0234605	0.321931	CLEC4E
chr17	1493403	1493802	401	*	6.01887	6.51527	5.25598	1.36156	0.0235073	0.322065	SLC43A2
chr12	66630707	66631106	401	*	4.73442	5.11795	4.21049	1.00761	0.0238568	0.32321	IRAK3
chr13	72649045	72649444	401	*	3.44863	3.87095	2.84901	1.11366	0.0242589	0.324776	DACH1
chr4	74922502	74922901	401	*	6.06494	6.56109	5.30264	1.36083	0.0244678	0.325177	PPBPP2
chr14	34071767	34072166	401	*	3.22802	3.72772	2.4572	1.3546	0.0254275	0.328827	EGLN3
chr16	53552755	53553154	401	*	4.7699	5.1514	4.24975	1.00198	0.0260879	0.331235	AKTIP
chr2	118855290	118855689	401	*	4.90637	5.30222	4.35905	1.04368	0.0261898	0.331625	INSIG2
chr13	72019948	72020347	401	*	3.1913	3.70012	2.39825	1.3857	0.0265055	0.332791	DACH1
chr14	62129252	62129651	401	*	5.04587	5.45114	4.48025	1.07182	0.027632	0.336799	HIF1A
chr15	46413026	46413425	401	*	2.9212	3.53387	1.83472	1.76865	0.0280045	0.338439	SQOR
chr6	121847175	121847574	401	*	3.45751	3.86722	2.88316	1.07598	0.0284369	0.339932	GJA1
chr7	110529582	110529981	401	*	3.24015	3.72381	2.5073	1.30229	0.0285869	0.340594	LRRN3
chrX	16756420	16756819	401	*	3.18468	3.6875	2.40628	1.36522	0.0291536	0.342673	SYAP1
chr9	83378990	83379389	401	*	2.88639	3.51621	1.74278	1.83896	0.0296519	0.344276	TLE1
chr1	52995586	52995985	401	*	3.52766	3.91407	2.99831	1.0094	0.0300737	0.345653	TUT4
chr6	121814315	121814714	401	*	3.51446	3.90275	2.98157	1.01478	0.0303633	0.34669	GJA1
chr15	39872678	39873077	401	*	5.55232	5.99656	4.90712	1.19116	0.0304965	0.34694	THBS1
chr8	86275488	86275887	401	*	3.26822	3.73669	2.57006	1.25398	0.0305214	0.347025	CA1
chr13	72205208	72205607	401	*	3.50625	3.89442	2.97356	1.01444	0.0311222	0.348517	DACH1
chr6	121863343	121863742	401	*	3.48204	3.87846	2.93362	1.03773	0.0311698	0.348649	GJA1
chr7	110345785	110346184	401	*	3.17578	3.67733	2.40049	1.36095	0.0322662	0.351425	LRRN3
chrX	129321012	129321411	401	*	3.38895	3.81087	2.79014	1.11181	0.032397	0.351721	RAB33A
chr14	34140407	34140806	401	*	3.4291	3.83547	2.86132	1.06621	0.0334234	0.354897	EGLN3
chr6	74863791	74864190	401	*	3.26329	3.7254	2.57929	1.23359	0.0336077	0.355528	CD109
chr13	72560186	72560585	401	*	3.39399	3.81171	2.80363	1.09925	0.0338304	0.356159	DACH1
chr13	72069871	72070270	401	*	2.96802	3.54878	1.98056	1.64205	0.0338734	0.356289	DACH1
chr6	74920205	74920604	401	*	3.26714	3.72784	2.58627	1.22908	0.0339028	0.356401	CD109
chr9	83865686	83866085	401	*	3.2237	3.70126	2.50494	1.28232	0.0341577	0.35715	TLE1
chr7	110780339	110780738	401	*	3.42917	3.83263	2.86708	1.05765	0.0348075	0.358999	LRRN3
chr5	59559032	59559431	401	*	3.41339	3.81759	2.84988	1.05992	0.0371722	0.365658	PDE4D
chr9	84023902	84024301	401	*	5.31774	5.72555	4.74712	1.08006	0.0382666	0.368726	TLE1
chr19	52267598	52267997	401	*	5.24751	5.64894	4.68939	1.06102	0.0383976	0.369181	FPR2
chr14	71349712	71350111	401	*	6.33786	6.81389	5.62259	1.29434	0.0384067	0.369184	PCNX1
chr11	65666635	65667034	401	*	5.1292	5.51767	4.59596	1.02296	0.0396661	0.371924	FOSL1
chr8	142150300	142150699	401	*	5.89072	6.33874	5.23745	1.20377	0.0399609	0.372398	DENND3
chr7	110282623	110283022	401	*	3.35132	3.771	2.75702	1.10431	0.0399863	0.372446	LRRN3
chrX	30773121	30773520	401	*	3.09744	3.60668	2.30332	1.38571	0.0402994	0.37326	GK
chr6	121922039	121922438	401	*	3.39319	3.79477	2.83478	1.05142	0.0419902	0.377273	GJA1
chr21	15906289	15906688	401	*	5.30713	5.70685	4.75234	1.05616	0.0421035	0.377677	SAMSN1
chr12	8210471	8210870	401	*	5.58728	6.00925	4.98836	1.12298	0.0422752	0.378146	C3AR1
chr6	121955702	121956101	401	*	3.41333	3.80784	2.86857	1.03163	0.0422899	0.378165	GJA1
chr12	92602367	92602766	401	*	5.2423	5.63558	4.6999	1.03727	0.0424037	0.378304	BTG1
chr11	5682981	5683380	401	*	3.23622	3.69123	2.56783	1.21123	0.0435188	0.380956	HBG2
chr2	187488468	187488867	401	*	3.25593	3.70216	2.60648	1.18363	0.0438493	0.381784	ITGAV
chr15	80191144	80191543	401	*	5.16767	5.55096	4.64418	1.00818	0.0447692	0.384074	MTHFS
chr5	59286455	59286854	401	*	3.20823	3.66837	2.5286	1.22631	0.0462376	0.387235	PDE4D
chr6	49583209	49583608	401	*	3.26357	3.69838	2.63822	1.14938	0.0469697	0.389213	RHAG
chr1	66537545	66537944	401	*	3.2677	3.70169	2.64405	1.14688	0.0469826	0.389238	PDE4B
chr5	156527360	156527759	401	*	6.04443	6.48733	5.40208	1.18806	0.0476074	0.390643	HAVCR2
chr7	73132288	73132687	401	*	5.22068	5.60106	4.70263	1.00008	0.0491076	0.393894	STX1A
chr6	122051787	122052186	401	*	3.36468	3.76144	2.81559	1.03746	0.0496797	0.394907	GJA1
chr1	204050610	204051009	401	*	3.80058	2.32414	4.51483	-2.05918	2.89e-06	0.0135293	SOX13
chr14	103523731	103524130	401	*	4.97041	3.35964	5.71248	-2.23433	7.85e-06	0.0230961	CDC42BPB
chr19	46870687	46871086	401	*	3.27719	1.00436	4.11962	-2.93621	1.24e-05	0.0278518	PPP5C
chr1	6285576	6285975	401	*	3.4635	1.74025	4.2266	-2.33975	2.14e-05	0.0342674	ICMT
chr9	140373509	140373908	401	*	3.93985	2.73696	4.58657	-1.72624	2.53e-05	0.0361153	PNPLA7
chr19	48956051	48956450	401	*	3.588	2.11635	4.3012	-2.04946	3.16e-05	0.0390443	KCNJ14
chr16	4106188	4106587	401	*	3.72066	2.4249	4.39212	-1.83861	3.98e-05	0.0426897	ADCY9
chr17	80671056	80671455	401	*	3.90986	2.73704	4.54811	-1.68798	4.22e-05	0.0432263	FN3KRP
chr4	24914453	24914852	401	*	4.12759	3.00291	4.75183	-1.62895	4.46e-05	0.0439415	CCDC149
chr18	6414303	6414702	401	*	4.86513	3.47883	5.55886	-1.96308	4.63e-05	0.044613	L3MBTL4
chr22	37537886	37538285	401	*	3.94206	2.79993	4.57145	-1.64937	4.89e-05	0.0456095	IL2RB
chr10	73840447	73840846	401	*	4.05169	2.94351	4.67098	-1.60704	5.89e-05	0.0477242	SPOCK2
chr4	24902955	24903354	401	*	3.88599	2.73801	4.51709	-1.65613	6.2e-05	0.0488688	CCDC149
chr14	103435219	103435618	401	*	3.68694	2.4149	4.35227	-1.80891	6.54e-05	0.0499926	CDC42BPB
chr16	31705838	31706237	401	*	3.72769	2.50603	4.37957	-1.74681	7.67e-05	0.0526572	CLUHP3
chr8	22423163	22423562	401	*	4.30486	3.19583	4.9244	-1.61046	8.03e-05	0.0537239	SORBS3
chr17	43101825	43102224	401	*	4.07948	3.00239	4.68926	-1.56726	8.24e-05	0.0545444	DCAKD
chr2	100721483	100721882	401	*	3.65039	2.4162	4.30567	-1.76139	0.000136912	0.063754	AFF3
chr17	26182531	26182930	401	*	3.8337	2.73581	4.44987	-1.5915	0.000140573	0.0642498	LYRM9
chr1	17822553	17822952	401	*	3.5601	2.23003	4.2402	-1.87798	0.000140879	0.0642498	ARHGEF10L
chr16	58121723	58122122	401	*	3.374	1.74337	4.11992	-2.23082	0.000148292	0.0651284	CFAP20
chr22	46468016	46468415	401	*	4.45411	3.36477	5.06767	-1.58648	0.000156257	0.0662146	MIRLET7BHG
chr12	122484060	122484459	401	*	3.97054	2.9431	4.56453	-1.50153	0.000178	0.0701739	BCL7A
chr17	76954576	76954975	401	*	3.96605	2.94101	4.55927	-1.49849	0.000192396	0.0724064	LGALS3BP
chr8	143828828	143829227	401	*	4.10095	3.11024	4.6828	-1.45459	0.000222949	0.0776258	LYPD2
chr17	19996325	19996724	401	*	3.51848	2.21329	4.19234	-1.84701	0.000249197	0.0805628	SPECC1
chr12	124612267	124612666	401	*	3.801	2.74137	4.40531	-1.54167	0.000256638	0.0817535	ZNF664
chr17	76962765	76963164	401	*	4.04678	3.06384	4.62601	-1.44374	0.000260314	0.0820335	LGALS3BP
chr2	65138010	65138409	401	*	3.65743	2.50495	4.28984	-1.65875	0.00026927	0.0830844	LINC02245
chr1	22928065	22928464	401	*	3.98681	3.00253	4.56649	-1.44492	0.000274997	0.0836021	C1QA
chr19	46833770	46834169	401	*	3.46884	2.12248	4.15295	-1.89597	0.000298018	0.0860118	PPP5C
chr8	8750391	8750790	401	*	3.84166	2.81859	4.43423	-1.49445	0.000313055	0.0880036	MFHAS1
chr17	19988059	19988458	401	*	3.64329	2.49936	4.2732	-1.64782	0.000329973	0.0895629	SPECC1
chr6	110736591	110736990	401	*	4.73552	3.61538	5.35841	-1.62824	0.000336708	0.0900793	DDO
chr2	242020707	242021106	401	*	4.17531	3.22028	4.74497	-1.40785	0.000354471	0.0911301	SNED1
chr1	18041981	18042380	401	*	4.24067	3.27865	4.81274	-1.4176	0.000363715	0.0920982	ARHGEF10L
chr17	43088940	43089339	401	*	3.54407	2.32474	4.19531	-1.74111	0.000418116	0.0971381	DCAKD
chr14	68214868	68215267	401	*	3.72001	2.66302	4.32348	-1.53729	0.000426978	0.098211	ZFYVE26
chr3	127501149	127501548	401	*	3.58835	2.42051	4.22519	-1.67715	0.000433057	0.098542	MGLL
chr17	7097513	7097912	401	*	3.80973	2.80729	4.3955	-1.46716	0.000440028	0.0990993	DLG4
chr15	60884604	60885003	401	*	3.97484	3.04466	4.53575	-1.37311	0.000525472	0.10605	RORA
chr3	49173591	49173990	401	*	4.09106	3.17479	4.647	-1.3552	0.000550251	0.108138	LAMB2
chr19	46879126	46879525	401	*	3.60934	2.50626	4.22709	-1.59508	0.000613386	0.111456	PPP5C
chr12	124514414	124514813	401	*	3.96694	3.05706	4.52056	-1.3456	0.000678864	0.114897	ZNF664
chr12	131434365	131434764	401	*	3.5162	2.32829	4.15872	-1.70121	0.000684604	0.115071	ADGRD1
chr1	22935964	22936363	401	*	3.96916	3.06131	4.52205	-1.34285	0.00069808	0.115791	C1QA
chr12	122461649	122462048	401	*	3.46656	2.22775	4.12308	-1.76391	0.000720637	0.116528	BCL7A
chr16	1495602	1496001	401	*	4.16447	3.2713	4.71199	-1.32465	0.000725737	0.116661	CCDC154
chr1	40163085	40163484	401	*	3.50557	2.3199	4.14747	-1.69833	0.000743729	0.117802	HPCAL4
chr1	1534938	1535337	401	*	4.02327	3.126	4.5723	-1.3291	0.000765394	0.119042	FNDC10
chr1	144912519	144912918	401	*	4.05702	3.17132	4.60177	-1.31364	0.000787217	0.120145	PDE4DIP
chr22	17695675	17696074	401	*	4.11056	3.2286	4.65393	-1.30898	0.000822492	0.121711	ADA2
chr16	58122293	58122692	401	*	3.5882	2.49789	4.20205	-1.57863	0.000841692	0.122604	CFAP20
chr15	70706227	70706626	401	*	3.36927	2.00359	4.05807	-1.91768	0.000896305	0.124601	UACA
chr17	61492739	61493138	401	*	3.8513	2.94184	4.40477	-1.344	0.000994546	0.128348	CYB561
chr1	6340813	6341212	401	*	4.54991	3.60021	5.1177	-1.40325	0.0010416	0.130519	GPR153
chr16	5230640	5231039	401	*	3.53153	2.41645	4.1529	-1.60935	0.00105441	0.130922	EEF2KMT
chr11	118173884	118174283	401	*	3.09066	1.22388	3.87794	-2.48883	0.00115422	0.135288	CD3E
chr11	868129	868528	401	*	4.0662	3.21734	4.59705	-1.26357	0.00117283	0.13594	TSPAN4
chr16	22338559	22338958	401	*	3.61409	2.59046	4.20684	-1.49245	0.00120432	0.137385	POLR3E
chr14	103411065	103411464	401	*	4.27726	3.41592	4.81287	-1.2821	0.00122357	0.13813	CDC42BPB
chr2	242002434	242002833	401	*	4.24244	3.38896	4.77506	-1.27097	0.00129684	0.140571	SNED1
chr17	5026290	5026689	401	*	4.00969	3.17276	4.53593	-1.24677	0.00146432	0.145481	ZNF232
chr3	50323938	50324337	401	*	3.51142	2.4128	4.12781	-1.58818	0.00149123	0.146107	IFRD2
chr17	61531133	61531532	401	*	3.86264	2.99916	4.39907	-1.28182	0.0015057	0.146712	CYB561
chr17	33551746	33552145	401	*	3.63947	2.66143	4.21704	-1.43311	0.00152758	0.147754	SLFN5
chr1	17894168	17894567	401	*	4.3291	3.47734	4.86106	-1.26921	0.00156034	0.148402	ARHGEF10L
chr17	48754702	48755101	401	*	3.95856	3.12228	4.48454	-1.24541	0.00160438	0.149966	ABCC3
chr1	40166745	40167144	401	*	3.33468	2.01681	4.01174	-1.85855	0.00162393	0.15065	HPCAL4
chr12	124581555	124581954	401	*	3.50885	2.42862	4.11959	-1.56414	0.00166823	0.151476	ZNF664
chr8	22409164	22409563	401	*	4.66039	3.7271	5.22242	-1.38191	0.00170282	0.152723	SORBS3
chr3	159738384	159738783	401	*	3.85855	3.00653	4.3906	-1.26611	0.00176334	0.154424	IL12A
chr6	157847880	157848279	401	*	4.03704	3.22294	4.5543	-1.21546	0.00178927	0.154861	ZDHHC14
chr15	67726484	67726883	401	*	3.6311	2.66303	4.20527	-1.41988	0.0017966	0.155096	IQCH-AS1
chr9	140400661	140401060	401	*	3.41177	2.23057	4.0524	-1.69101	0.00184191	0.156447	PNPLA7
chr19	30167891	30168290	401	*	4.11826	3.30939	4.63343	-1.20901	0.00185236	0.156727	PLEKHF1
chr19	46835180	46835857	679	*	4.13094	3.32569	4.64467	-1.20382	0.00192341	0.158397	PPP5C
chr14	25081749	25082148	401	*	3.09231	1.41279	3.84747	-2.27846	0.00214344	0.164623	GZMH
chr16	4136947	4137346	401	*	2.9907	1.01332	3.7948	-2.60552	0.00217092	0.165365	ADCY9
chr19	7806370	7806769	401	*	2.97908	1.00231	3.78309	-2.60468	0.0022723	0.167663	CD209
chr17	48564736	48565135	401	*	3.65766	2.7392	4.21439	-1.35407	0.00233119	0.1692	RSAD1
chr17	33586052	33586451	401	*	3.56909	2.58269	4.14949	-1.44334	0.00233444	0.169268	SLFN5
chr17	13954154	13954553	401	*	3.07498	1.39937	3.82942	-2.27375	0.00234058	0.169463	COX10
chr22	46483144	46483543	401	*	4.16633	3.37673	4.67373	-1.18234	0.00239123	0.17004	MIRLET7BHG
chr17	16478261	16478660	401	*	3.09562	1.4216	3.84976	-2.27214	0.00245653	0.171694	ZNF287
chr2	65046964	65047363	401	*	4.05634	3.27144	4.56183	-1.17516	0.0024878	0.172249	LINC02245
chr3	184225838	184226237	401	*	4.02016	3.23228	4.52687	-1.17891	0.00249904	0.172432	EPHB3
chr3	159747339	159747738	401	*	3.55991	2.5788	4.13853	-1.43628	0.00255268	0.172896	IL12A
chr1	22954009	22954408	401	*	4.29202	3.50063	4.80015	-1.18561	0.00269407	0.175739	C1QA
chr5	65097981	65098380	401	*	3.37201	2.20991	4.00719	-1.66673	0.0029547	0.180953	NLN
chr10	81829753	81830152	401	*	3.46558	2.42556	4.06364	-1.51167	0.00313427	0.184031	TMEM254
chr3	184288016	184288415	401	*	4.19224	3.42745	4.68943	-1.14787	0.00329109	0.186275	EPHB3
chr4	2366461	2366860	401	*	4.27044	3.50002	4.76997	-1.15625	0.00329139	0.186275	ZFYVE28
chr1	43057163	43057562	401	*	3.63388	2.73949	4.18185	-1.32144	0.00330144	0.186275	CCDC30
chr16	1493769	1494168	401	*	4.19201	3.42756	4.68906	-1.14738	0.00330326	0.186275	CCDC154
chr15	59682772	59683171	401	*	3.59064	2.66417	4.15024	-1.36411	0.003337	0.186558	MYO1E
chr14	71251451	71251850	401	*	3.67546	2.80995	4.21266	-1.28291	0.00349329	0.188437	MAP3K9
chr7	105263043	105263442	401	*	3.75433	2.93428	4.27395	-1.2215	0.00360242	0.190069	ATXN7L1
chr22	17663198	17663597	401	*	3.5339	2.57854	4.10367	-1.40191	0.00371053	0.19205	ADA2
chr9	124287718	124288117	401	*	3.53029	2.57693	4.09936	-1.39933	0.0039844	0.195032	GGTA1
chr2	8344850	8345249	401	*	4.06877	3.32571	4.55681	-1.11655	0.00398863	0.195066	LINC00299
chr16	22266782	22267181	401	*	3.5814	2.66734	4.13654	-1.3474	0.00399381	0.195119	POLR3E
chr16	67450056	67450455	401	*	4.70261	3.84649	5.23623	-1.27737	0.00401003	0.195332	ZDHHC1
chr2	70891951	70892350	401	*	4.37577	3.60477	4.87554	-1.15748	0.00411253	0.196699	ADD2
chr4	2380772	2381171	401	*	3.6619	2.80858	4.19446	-1.26613	0.00411474	0.196699	ZFYVE28
chr1	18012566	18012965	401	*	3.96545	3.22041	4.45432	-1.1186	0.00417014	0.197527	ARHGEF10L
chr8	145947227	145947626	401	*	3.48585	2.49885	4.06646	-1.44308	0.00417198	0.197532	ZNF251
chr20	6748292	6748691	401	*	3.65747	2.80516	4.18964	-1.26473	0.00422271	0.198433	BMP2
chr14	64865086	64865485	401	*	3.35136	2.22187	3.97702	-1.62493	0.00431855	0.199935	MTHFD1
chr15	70861412	70861811	401	*	3.74414	2.93975	4.25752	-1.19966	0.00433451	0.200226	UACA
chr11	66335900	66336299	401	*	4.76805	3.90274	5.30517	-1.29023	0.00433735	0.200236	CTSF
chr9	138370765	138371164	401	*	4.44787	3.66839	4.95115	-1.16987	0.00439981	0.201087	PPP1R26
chr3	48002524	48002923	401	*	3.34366	2.22594	3.96582	-1.60963	0.00450034	0.202242	MAP4
chr17	79510802	79511201	401	*	3.47783	2.50222	4.05456	-1.42778	0.00450988	0.202412	FAAP100
chr10	82176332	82176731	401	*	3.56127	2.6512	4.11497	-1.34198	0.00451343	0.202437	PRXL2A
chr20	36600239	36600638	401	*	3.57546	2.67311	4.12635	-1.33152	0.00452271	0.20257	TTI1
chr1	6347212	6347611	401	*	4.1914	3.46037	4.67427	-1.10017	0.00454532	0.202718	GPR153
chr21	42692924	42693323	401	*	3.73956	2.93857	4.25158	-1.19501	0.00462789	0.203902	FAM3B
chr10	105580110	105580509	401	*	3.99567	3.26519	4.4783	-1.09826	0.00464398	0.204202	SH3PXD2A
chr16	31698542	31698941	401	*	3.65237	2.80859	4.18126	-1.25296	0.00465311	0.204294	CLUHP3
chr10	105496520	105496919	401	*	3.954	3.2188	4.43867	-1.10458	0.00465334	0.204294	SH3PXD2A
chr1	18026649	18027048	401	*	4.04733	3.32232	4.5276	-1.09073	0.00470305	0.204692	ARHGEF10L
chr16	5207850	5208249	401	*	3.37958	2.31512	3.98541	-1.54219	0.00471268	0.204788	EEF2KMT
chr11	72940344	72940743	401	*	3.61158	2.74111	4.15064	-1.28893	0.00472752	0.204931	P2RY2
chr4	2401555	2401954	401	*	3.99696	3.26996	4.4781	-1.09325	0.00476114	0.205414	ZFYVE28
chr17	80681942	80682341	401	*	3.10321	1.59935	3.8234	-2.07535	0.00478868	0.205659	FN3KRP
chr15	65919422	65919821	401	*	3.78192	3.00558	4.28389	-1.16098	0.00492513	0.207091	SLC24A1
chr17	48765869	48766268	401	*	3.78409	3.00671	4.2865	-1.16256	0.00494093	0.207431	ABCC3
chr17	5026980	5027379	401	*	3.73292	2.93886	4.24214	-1.18521	0.00495009	0.207586	ZNF232
chr14	64877102	64877501	401	*	3.0387	1.43188	3.77999	-2.1929	0.0051299	0.209611	MTHFD1
chr15	70695384	70695783	401	*	3.78629	3.01444	4.28641	-1.15476	0.00520656	0.210594	UACA
chr17	48732933	48733332	401	*	3.60325	2.73684	4.14079	-1.28348	0.00520734	0.210594	ABCC3
chr14	105472381	105472780	401	*	3.90968	3.17544	4.39394	-1.10291	0.00526081	0.210993	CDCA4
chr16	4166475	4166874	401	*	4.35211	3.60859	4.84033	-1.11875	0.00527011	0.21108	ADCY9
chr22	37465891	37466290	401	*	3.76423	2.98926	4.26565	-1.15914	0.00528447	0.21129	KCTD17
chr17	19581931	19582330	401	*	3.38201	2.33001	3.9839	-1.52601	0.00537484	0.212388	ALDH3A2
chr12	105783184	105783583	401	*	3.77286	3.00351	4.27194	-1.15122	0.00548847	0.213634	C12orf75
chr6	393051	393450	401	*	3.94925	3.22712	4.42828	-1.08607	0.00558083	0.214381	IRF4
chr10	73827574	73827973	401	*	3.86014	3.12102	4.34649	-1.10943	0.00563058	0.214783	SPOCK2
chr2	70957274	70957673	401	*	3.98452	3.2715	4.45956	-1.07329	0.00563733	0.214849	ADD2
chr1	17946918	17947317	401	*	4.03838	3.32985	4.51144	-1.06711	0.00563858	0.214866	ARHGEF10L
chr1	29551829	29552228	401	*	3.64257	2.81366	4.16567	-1.23249	0.00565	0.214998	MECR
chr17	39927666	39928065	401	*	4.08257	3.37396	4.55567	-1.06765	0.00567385	0.215286	JUP
chr15	41569192	41569591	401	*	3.42825	2.42681	4.0137	-1.46102	0.00575274	0.216501	OIP5-AS1
chr22	17688487	17688886	401	*	3.67928	2.87578	4.1923	-1.19789	0.00588476	0.217957	ADA2
chr22	46466086	46466485	401	*	5.0824	4.17002	5.63693	-1.35572	0.00595097	0.218815	MIRLET7BHG
chr6	10568321	10568720	401	*	3.41823	2.41623	4.00386	-1.46174	0.0059874	0.219228	GCNT2
chr14	103486553	103486952	401	*	3.85045	3.11687	4.33443	-1.10154	0.00603104	0.219638	CDC42BPB
chr19	30163907	30164306	401	*	4.11931	3.41663	4.58979	-1.05947	0.00606012	0.220039	PLEKHF1
chr15	42084536	42084935	401	*	3.42063	2.42235	4.00502	-1.45681	0.00607704	0.220061	MAPKBP1
chr4	140505365	140505764	401	*	3.59018	2.73683	4.12275	-1.2655	0.00613376	0.220305	SETD7
chr14	71185393	71185792	401	*	3.62901	2.80222	4.15128	-1.22964	0.00619851	0.220886	MAP3K9
chr20	2508649	2509048	401	*	3.98251	3.27689	4.45429	-1.06273	0.00622911	0.221372	ZNF343
chr7	3153316	3153715	401	*	3.80613	3.06038	4.2953	-1.1185	0.0062482	0.221372	CARD11
chr10	105628825	105629224	401	*	3.63144	2.80748	4.15259	-1.2257	0.00629679	0.221627	SH3PXD2A
chr22	37530682	37531081	401	*	3.89155	3.17239	4.36927	-1.08142	0.0063608	0.222116	IL2RB
chr7	105274375	105274774	401	*	4.16423	3.46595	4.63275	-1.05335	0.00643332	0.222878	ATXN7L1
chr10	13459946	13460345	401	*	4.07	3.37402	4.5375	-1.04948	0.00643592	0.222878	BEND7
chr17	19983504	19983903	401	*	3.40791	2.41039	3.99205	-1.45578	0.00645685	0.223152	SPECC1
chr10	105500253	105500652	401	*	4.10229	3.41125	4.56757	-1.04267	0.00671508	0.225347	SH3PXD2A
chr2	8594040	8594439	401	*	3.45497	2.5096	4.02125	-1.38748	0.00681139	0.226324	LINC00299
chr12	118564676	118565075	401	*	3.31004	2.21655	3.92486	-1.5784	0.00688096	0.226968	PEBP1
chr16	11000853	11001252	401	*	3.80431	3.06994	4.28862	-1.10221	0.00692508	0.227585	CIITA
chr16	4145742	4146141	401	*	3.63256	2.82055	4.149	-1.20911	0.0069646	0.22788	ADCY9
chr7	105305544	105305943	401	*	3.62418	2.81404	4.13987	-1.20649	0.00729639	0.231179	ATXN7L1
chr2	621764	622163	401	*	3.87491	3.17141	4.34575	-1.05903	0.00773232	0.235502	TMEM18
chr3	184197582	184197981	401	*	4.3192	3.62166	4.78739	-1.05328	0.0077858	0.23609	EPHB3
chr2	242014410	242014809	401	*	3.96093	3.2757	4.4236	-1.03338	0.00786599	0.236788	SNED1
chr12	9254009	9254408	401	*	3.70037	2.9397	4.19584	-1.13852	0.00789964	0.236873	A2M
chr17	31088060	31088459	401	*	3.61145	2.8062	4.12518	-1.19965	0.007961	0.237108	MYO1D
chr10	105564959	105565358	401	*	4.19078	3.51108	4.65096	-1.02679	0.00797924	0.237242	SH3PXD2A
chr11	122677889	122678288	401	*	3.66248	2.88423	4.16524	-1.1626	0.00798811	0.237325	CRTAM
chr16	19647974	19648373	401	*	3.52878	2.6692	4.06372	-1.27311	0.00800887	0.237538	VPS35L
chr17	18598600	18598999	401	*	2.48698	0	3.39842	-3.65429	0.00802585	0.237602	TRIM16L
chr10	105447408	105447807	401	*	4.13806	3.46337	4.59595	-1.01926	0.00805732	0.237876	SH3PXD2A
chr16	14311773	14312172	401	*	3.70244	2.94317	4.19733	-1.13665	0.00810841	0.238278	MRTFB
chr17	76973132	76973531	401	*	3.91765	3.22691	4.38281	-1.04109	0.00814977	0.23867	LGALS3BP
chr8	22421736	22422135	401	*	4.19491	3.5172	4.65418	-1.02387	0.00817699	0.238907	SORBS3
chr9	140405668	140406067	401	*	3.24634	2.11753	3.8718	-1.62202	0.00843993	0.241012	PNPLA7
chr17	43107004	43107403	401	*	3.65673	2.88688	4.15603	-1.15067	0.0085953	0.242284	DCAKD
chr3	52023056	52023455	401	*	3.86956	3.17454	4.33663	-1.04691	0.00863337	0.242474	ABHD14B
chr4	72052434	72052833	401	*	4.03187	3.3628	4.48719	-1.01067	0.00867048	0.242723	SLC4A4
chr3	192635793	192636192	401	*	4.63894	3.8888	5.12998	-1.12965	0.00893439	0.244816	MB21D2
chr16	22277784	22278183	401	*	3.90151	3.21787	4.36347	-1.0309	0.00897163	0.245021	POLR3E
chr16	27229747	27230146	401	*	3.69346	2.94454	4.18398	-1.12187	0.00898263	0.245034	KDM8
chr16	75152336	75152735	401	*	3.03762	1.58219	3.74722	-2.01678	0.00903354	0.245265	LDHD
chr11	134239526	134239925	401	*	4.07244	3.41053	4.52447	-1.00046	0.00903722	0.245295	B3GAT1
chr4	2307774	2308173	401	*	3.98281	3.31628	4.43697	-1.00662	0.00914045	0.246071	ZFYVE28
chr10	72370121	72370520	401	*	3.73034	3.00009	4.21288	-1.09593	0.00919372	0.246393	PRF1
chr20	33754231	33754630	401	*	3.48209	2.59538	4.02723	-1.30946	0.00919972	0.246393	PROCR
chr17	61497731	61498130	401	*	3.85866	3.1715	4.32221	-1.03554	0.00945225	0.248293	CYB561
chr12	14480686	14481085	401	*	4.43306	3.736	4.90104	-1.05304	0.0096328	0.2499	ATF7IP
chr22	37553238	37553637	401	*	3.81231	3.11561	4.28014	-1.04893	0.00974709	0.250853	IL2RB
chr16	19976231	19976630	401	*	3.72422	3.00256	4.20303	-1.08366	0.0101227	0.253745	GPRC5B
chr20	8734506	8734905	401	*	3.42325	2.50406	3.98024	-1.35238	0.0102002	0.254292	PLCB1
chr14	103460516	103460915	401	*	3.76711	3.0625	4.23844	-1.05978	0.0102893	0.254796	CDC42BPB
chr9	111670776	111671175	401	*	3.18423	2.00543	3.82418	-1.68379	0.0103601	0.255317	ELP1
chr15	70869603	70870002	401	*	3.59136	2.80592	4.09708	-1.17215	0.0106084	0.256647	UACA
chr14	55062959	55063358	401	*	3.54923	2.74307	4.06333	-1.20019	0.0108286	0.257987	SAMD4A
chr22	37526071	37526470	401	*	3.89589	3.23195	4.34886	-1.0022	0.0109176	0.258581	IL2RB
chr8	22410018	22410417	401	*	4.42164	3.74002	4.88268	-1.03078	0.0109874	0.259038	SORBS3
chr19	14202091	14202490	401	*	4.45084	3.7626	4.91487	-1.04037	0.0110829	0.259696	SAMD1
chr21	32941111	32941510	401	*	3.67549	2.94255	4.15918	-1.09924	0.011124	0.260109	TIAM1
chr18	21794022	21794421	401	*	3.54453	2.73813	4.05872	-1.20064	0.0113183	0.261354	OSBPL1A
chr3	49005894	49006293	401	*	3.4072	2.49625	3.96122	-1.3412	0.0114568	0.261941	P4HTM
chr16	58143086	58143485	401	*	3.67426	2.94235	4.15751	-1.09788	0.0114787	0.261941	CFAP20
chr11	18697011	18697410	401	*	3.4542	2.58437	3.99303	-1.28634	0.0115682	0.262254	TMEM86A
chr15	67768189	67768588	401	*	3.71961	3.0105	4.19293	-1.06577	0.0117031	0.263403	IQCH-AS1
chr10	13506581	13506980	401	*	3.71646	3.00686	4.18999	-1.06647	0.0117358	0.263612	BEND7
chr16	14182048	14182447	401	*	3.66628	2.93506	4.14924	-1.0969	0.0118173	0.264154	MRTFB
chr10	82193394	82193793	401	*	3.67	2.94247	4.15136	-1.09163	0.0120777	0.265811	PRXL2A
chr15	66595474	66595873	401	*	3.28058	2.25377	3.87437	-1.49138	0.0121493	0.266252	DIS3L
chr16	71757643	71758042	401	*	5.19028	4.34407	5.7201	-1.26572	0.0122355	0.26675	PHLPP2
chr1	19588005	19588404	401	*	3.79833	3.12112	4.25737	-1.02083	0.0122691	0.267018	MRTO4
chr9	86074793	86075192	401	*	3.17002	2.00204	3.80689	-1.67006	0.0123901	0.267848	FRMD3
chr9	140419334	140419733	401	*	3.26518	2.22386	3.86365	-1.51049	0.0125731	0.268789	PNPLA7
chr14	103496917	103497316	401	*	3.79912	3.12535	4.25659	-1.01584	0.0126781	0.269504	CDC42BPB
chr12	9277244	9277643	401	*	3.5758	2.80626	4.07497	-1.14978	0.0127403	0.269888	A2M
chr1	17880956	17881355	401	*	3.79198	3.12114	4.24812	-1.01148	0.0129844	0.271646	ARHGEF10L
chr6	43190442	43190841	401	*	3.74405	3.05574	4.20811	-1.03649	0.0129946	0.271647	DNPH1
chr16	4097924	4098323	401	*	3.2662	2.23245	3.86225	-1.50057	0.0130756	0.272144	ADCY9
chr9	130165758	130166157	401	*	3.66414	2.94633	4.14128	-1.07774	0.0133775	0.274008	SLC2A8
chr21	32871380	32871779	401	*	3.52489	2.72433	4.03674	-1.19271	0.0135081	0.274992	TIAM1
chr17	19998807	19999206	401	*	3.66021	2.94113	4.13791	-1.07967	0.0136279	0.275764	SPECC1
chr15	66569703	66570102	401	*	3.16236	2.00887	3.79506	-1.65156	0.0136325	0.275794	DIS3L
chr15	70815154	70815553	401	*	3.36121	2.43024	3.92241	-1.36709	0.0139861	0.277695	UACA
chr4	76793094	76793493	401	*	3.73374	3.05348	4.19417	-1.02483	0.0143142	0.279322	PPEF2
chr4	24901043	24901442	401	*	3.47303	2.65949	3.99007	-1.20963	0.0148542	0.282319	CCDC149
chr11	22214474	22214873	401	*	4.57819	3.89681	5.03913	-1.03113	0.0149492	0.282747	ANO5
chr1	17862365	17863143	780	*	4.88002	4.13032	5.37087	-1.12983	0.0151657	0.283636	ARHGEF10L
chr5	139493633	139494032	401	*	5.60209	4.69717	6.15391	-1.34735	0.0152073	0.283891	PURA
chr14	78490271	78490670	401	*	3.5629	2.80876	4.05563	-1.12815	0.0154106	0.285042	ADCK1
chr16	4156994	4157393	401	*	3.31052	2.34643	3.88331	-1.41008	0.0154663	0.285222	ADCY9
chr3	47987734	47988133	401	*	2.94265	1.44585	3.66132	-2.06179	0.0156681	0.286044	MAP4
chr2	541393	541792	401	*	3.24885	2.22954	3.84019	-1.48164	0.0159652	0.287773	TMEM18
chr16	67453805	67454204	401	*	3.56793	2.81767	4.05902	-1.12278	0.0160182	0.288136	ZDHHC1
chr22	37447417	37447816	401	*	4.58419	3.91019	5.04177	-1.02044	0.0162639	0.289399	KCTD17
chr14	103453256	103453655	401	*	3.64638	2.94389	4.11678	-1.05586	0.0163402	0.289742	CDC42BPB
chr20	16390720	16391119	401	*	3.0386	1.73951	3.7109	-1.82915	0.0163444	0.289758	KIF16B
chr1	6284866	6285265	401	*	3.6041	2.88105	4.08352	-1.08466	0.0163966	0.290022	ICMT
chr3	49036272	49036671	401	*	3.56727	2.82043	4.0569	-1.11792	0.0164829	0.290617	P4HTM
chr15	65917531	65917930	401	*	3.60388	2.8814	4.08305	-1.08384	0.0164861	0.290617	SLC24A1
chr16	4134947	4135346	401	*	3.68592	3.00235	4.14784	-1.02916	0.0165335	0.290844	ADCY9
chr17	26177657	26178056	401	*	3.72565	3.05939	4.17967	-1.0046	0.0168209	0.292345	LYRM9
chr9	140401232	140401631	401	*	3.63703	2.93503	4.1072	-1.05513	0.0168502	0.292582	PNPLA7
chr2	621015	621414	401	*	3.5886	2.86098	4.07	-1.09128	0.0169487	0.293285	TMEM18
chr15	66586045	66586444	401	*	5.00035	4.2405	5.49548	-1.14463	0.0169703	0.293356	DIS3L
chr8	128546117	128546516	401	*	3.47657	2.67876	3.98731	-1.18784	0.0169791	0.293359	CASC8
chr11	73622085	73622484	401	*	3.42007	2.58286	3.94641	-1.24154	0.0169926	0.293359	PAAF1
chr16	31704982	31705381	401	*	3.4676	2.66091	3.9819	-1.20033	0.0170239	0.293482	CLUHP3
chr16	5201371	5201770	401	*	3.18961	2.12045	3.79691	-1.54501	0.0172535	0.294747	EEF2KMT
chr3	9957145	9957544	401	*	5.13995	4.35157	5.64687	-1.18521	0.0172948	0.294989	IL17RC
chr9	85960156	85960555	401	*	3.41916	2.59236	3.94144	-1.22715	0.0182677	0.299991	FRMD3
chr2	204545318	204545717	401	*	3.59173	2.87476	4.0685	-1.07608	0.0182746	0.300039	CD28
chr2	562525	562924	401	*	3.49776	2.729	3.9966	-1.14807	0.0187347	0.302052	TMEM18
chr11	22184840	22185239	401	*	4.98074	4.24088	5.46741	-1.11632	0.0190801	0.303198	ANO5
chrX	3631146	3631545	401	*	4.62557	3.95958	5.07947	-1.00891	0.0190804	0.303198	PRKX
chr16	4121996	4122395	401	*	3.32975	2.42429	3.88177	-1.33269	0.0191175	0.303372	ADCY9
chr16	58175442	58175841	401	*	3.23923	2.23611	3.82523	-1.46037	0.0191383	0.30349	CFAP20
chr16	4218080	4218479	401	*	3.27545	2.32061	3.84503	-1.39773	0.0193371	0.304373	ADCY9
chr17	61523573	61523972	401	*	5.49139	4.64787	6.02018	-1.26293	0.0194652	0.304976	CYB561
chr3	192569637	192570036	401	*	4.93472	4.20836	5.41557	-1.09697	0.0195054	0.305208	MB21D2
chr4	72150617	72151016	401	*	3.67266	3.00613	4.12682	-1.00444	0.0198135	0.306324	SLC4A4
chr11	47255418	47255817	401	*	3.40574	2.58074	3.92732	-1.22476	0.0200896	0.307565	NR1H3
chr9	115670509	115670908	401	*	3.45764	2.67002	3.96425	-1.17369	0.0200924	0.307565	SLC46A2
chr1	184355926	184356325	401	*	4.77924	4.08926	5.24406	-1.04426	0.0202443	0.307971	C1orf21
chr17	45822665	45823064	401	*	3.53492	2.80276	4.01828	-1.09702	0.0204656	0.308764	TBX21
chr19	46846877	46847276	401	*	3.62454	2.94024	4.0868	-1.02973	0.0205882	0.309421	PPP5C
chr18	21956417	21956816	401	*	3.4956	2.73725	3.99009	-1.13351	0.0209633	0.311159	OSBPL1A
chr15	60804253	60804652	401	*	3.53669	2.80751	4.01877	-1.09292	0.0213498	0.312924	ICE2
chr15	65944522	65944921	401	*	3.26687	2.32952	3.83033	-1.37428	0.0218552	0.315328	SLC24A1
chr17	48544633	48545032	401	*	3.62057	2.94025	4.08101	-1.02408	0.021915	0.315638	ACSF2
chr17	16504339	16504738	401	*	3.30863	2.41714	3.85553	-1.31367	0.0221501	0.316548	ZNF287
chr3	48045288	48045687	401	*	3.57335	2.87439	4.04218	-1.05022	0.0222469	0.316987	MAP4
chr6	119027120	119027519	401	*	3.61971	2.94285	4.0786	-1.01908	0.0225844	0.318519	CEP85L
chr15	61001800	61002199	401	*	3.61785	2.94274	4.07593	-1.0164	0.0226004	0.318528	RORA
chr2	8483249	8483648	401	*	3.61373	2.93491	4.0735	-1.02191	0.0226059	0.318561	LINC00299
chr9	86115335	86115734	401	*	3.61923	2.9451	4.07687	-1.01499	0.0226919	0.319006	FRMD3
chr15	65915499	65915898	401	*	3.20011	2.20945	3.78194	-1.44373	0.0228313	0.319521	SLC24A1
chr11	73623726	73624125	401	*	3.06322	1.88942	3.70176	-1.67491	0.0229046	0.319833	PAAF1
chr19	40691543	40691942	401	*	3.2055	2.22366	3.78436	-1.43207	0.0235032	0.322062	MAP3K10
chr1	40156947	40157346	401	*	4.98578	4.27082	5.46168	-1.08079	0.023508	0.322065	HPCAL4
chr16	19635716	19636115	401	*	3.61324	2.94151	4.06977	-1.01149	0.023523	0.32213	VPS35L
chr17	48767570	48767969	401	*	3.48858	2.74345	3.97749	-1.11479	0.0235252	0.32213	ABCC3
chr11	124726013	124726412	401	*	3.34792	2.50446	3.87668	-1.24914	0.023526	0.32213	ROBO3
chr17	48711977	48712376	401	*	4.85527	4.16806	5.31883	-1.04049	0.0235604	0.322207	ABCC3
chr9	85997448	85997847	401	*	3.47893	2.7302	3.96938	-1.11989	0.0236335	0.322342	FRMD3
chr15	60908144	60908543	401	*	3.48294	2.73664	3.97236	-1.11645	0.0237449	0.322861	RORA
chr20	33775403	33775802	401	*	3.57248	2.8799	4.03846	-1.04115	0.023934	0.323546	PROCR
chr17	33548554	33548953	401	*	3.29963	2.41435	3.84423	-1.30533	0.0247899	0.326237	SLFN5
chr6	158105144	158105543	401	*	3.52478	2.81367	3.99898	-1.06707	0.0252996	0.328195	ZDHHC14
chr19	40710371	40710770	401	*	3.61151	2.94689	4.06478	-1.00128	0.0254738	0.328961	MAP3K10
chr1	43051703	43052102	401	*	3.34352	2.50875	3.86892	-1.23728	0.0262533	0.331817	CCDC30
chr16	4147036	4147435	401	*	3.10188	2.00627	3.71736	-1.57726	0.0262766	0.331855	ADCY9
chr16	14125561	14125960	401	*	3.47699	2.74371	3.96083	-1.09794	0.0264816	0.332697	MRTFB
chr21	32684347	32684746	401	*	3.56283	2.88279	4.02316	-1.0229	0.026504	0.33279	TIAM1
chr12	19461031	19461430	401	*	3.55636	2.87162	4.01882	-1.02995	0.027207	0.335652	PLEKHA5
chr12	131433799	131434198	401	*	3.56182	2.88026	4.02284	-1.02536	0.0274294	0.336213	ADGRD1
chr3	47975060	47975459	401	*	3.55844	2.87902	4.01849	-1.02212	0.0275366	0.336531	MAP4
chr3	48297865	48298264	401	*	3.38762	2.59921	3.89455	-1.17392	0.0279022	0.338058	ZNF589
chr19	48965594	48965993	401	*	3.2301	2.32689	3.78131	-1.32812	0.0290509	0.342319	KCNJ14
chr3	49034745	49035144	401	*	3.51006	2.81068	3.97908	-1.05035	0.0294853	0.343644	P4HTM
chr1	6290315	6290714	401	*	3.51303	2.8156	3.98118	-1.04754	0.0296351	0.344255	ICMT
chr15	70840083	70840482	401	*	2.66134	0.977471	3.4173	-2.26687	0.0298799	0.345017	UACA
chr15	70846914	70847313	401	*	3.51642	2.82153	3.98343	-1.04389	0.029886	0.345017	UACA
chr1	162403064	162403463	401	*	3.23835	2.33773	3.7886	-1.32477	0.0304052	0.346801	SH2D1B
chr12	14490490	14490889	401	*	3.55429	2.88598	4.00927	-1.00614	0.0309111	0.348036	ATF7IP
chr6	10623801	10624200	401	*	3.35647	2.5724	3.86162	-1.16778	0.0313155	0.349009	GCNT2
chr17	31052183	31052582	401	*	3.1652	2.21182	3.73427	-1.39412	0.0318589	0.350377	MYO1D
chr17	19581339	19581738	401	*	3.40764	2.65721	3.8988	-1.12152	0.0320361	0.350709	ALDH3A2
chr7	16745602	16746001	401	*	3.13759	2.11431	3.73023	-1.48528	0.0323581	0.351645	BZW2
chr12	14472930	14473329	401	*	3.32339	2.51188	3.83962	-1.20515	0.033253	0.354433	ATF7IP
chr10	135308095	135308494	401	*	3.49869	2.81532	3.96053	-1.02726	0.0340679	0.356876	SCART1
chr3	130725275	130725674	401	*	3.30935	2.49964	3.82486	-1.20262	0.0348773	0.359198	ASTE1
chr12	131443394	131443793	401	*	3.36965	2.59765	3.86984	-1.15114	0.0350884	0.359997	ADGRD1
chr16	58151103	58151502	401	*	3.48809	2.81062	3.94724	-1.01869	0.0365206	0.363946	CFAP20
chr4	114567310	114567709	401	*	3.24675	2.39843	3.77739	-1.25475	0.0367032	0.364485	CAMK2D
chr15	61045138	61045537	401	*	3.39932	2.66478	3.8837	-1.09909	0.0374598	0.366579	RORA
chr3	142829135	142829534	401	*	3.39949	2.66685	3.88307	-1.09641	0.0378843	0.367794	CHST2
chr19	12798581	12798980	401	*	3.39918	2.66872	3.88181	-1.09329	0.038436	0.369206	DHPS
chr3	48011807	48012206	401	*	3.43785	2.7312	3.91009	-1.06026	0.0387159	0.369893	MAP4
chr9	124202561	124202960	401	*	2.91977	1.71859	3.56601	-1.70626	0.0387405	0.369961	GGTA1
chr1	61949620	61950019	401	*	3.25051	2.41734	3.77528	-1.23391	0.039397	0.37162	NFIA
chr9	124280585	124280984	401	*	3.20751	2.32447	3.75128	-1.30105	0.039947	0.372367	GGTA1
chr4	145914126	145914525	401	*	3.38624	2.65871	3.86761	-1.08911	0.0404697	0.373661	ABCE1
chr17	43090314	43090713	401	*	2.85736	1.58752	3.52211	-1.78866	0.0410916	0.375265	DCAKD
chr15	43197219	43197618	401	*	2.93301	1.73393	3.57867	-1.70383	0.041122	0.375273	TTBK2
chr17	20038862	20039261	401	*	2.98858	1.87182	3.61045	-1.60196	0.0418311	0.376758	SPECC1
chr1	167442102	167442501	401	*	3.4394	2.75154	3.90326	-1.0331	0.0421989	0.378023	CD247
chr3	48062531	48062930	401	*	3.33999	2.58629	3.83253	-1.12531	0.0422189	0.378052	MAP4
chr15	60847148	60847547	401	*	3.20852	2.33838	3.74746	-1.28348	0.0423832	0.378304	RORA
chr16	5262413	5262812	401	*	3.42991	2.74024	3.89458	-1.03568	0.04276	0.379223	EEF2KMT
chr7	3030997	3031396	401	*	3.14957	2.22757	3.70757	-1.35225	0.0428949	0.379471	CARD11
chr8	126833439	126833838	401	*	3.42871	2.73501	3.89519	-1.04163	0.0430893	0.380012	LINC00861
chr1	162407822	162408221	401	*	2.85372	1.59886	3.51453	-1.77002	0.0434061	0.380658	SH2D1B
chr10	73870114	73870513	401	*	3.43882	2.75152	3.90243	-1.03243	0.0436812	0.381352	SPOCK2
chr8	80829662	80830061	401	*	3.19065	2.32103	3.7294	-1.28271	0.0442705	0.382692	MRPS28
chr10	13497323	13497722	401	*	3.38249	2.66904	3.85772	-1.06901	0.0445234	0.383268	BEND7
chr2	60719764	60720163	401	*	3.18511	2.31754	3.72308	-1.2799	0.0452342	0.385222	BCL11A
chr3	12492269	12492668	401	*	3.1995	2.33882	3.73487	-1.27053	0.045322	0.385481	TSEN2
chr18	56614153	56614552	401	*	3.34235	2.59565	3.83193	-1.11554	0.0454119	0.385615	ZNF532
chr2	204493871	204494270	401	*	3.27888	2.50158	3.78126	-1.15745	0.0468664	0.388911	CD28
chr3	186740130	186740529	401	*	3.37256	2.66464	3.84537	-1.06108	0.0471594	0.389649	ST6GAL1
chr1	160818325	160818724	401	*	3.23396	2.4194	3.75141	-1.20826	0.0471844	0.389672	CD244
chr2	8490917	8491316	401	*	3.37799	2.66852	3.85148	-1.06344	0.047663	0.390825	LINC00299
chr16	5190100	5190499	401	*	3.32346	2.58464	3.80968	-1.1042	0.0478325	0.391241	EEF2KMT
chr15	61124391	61124790	401	*	3.36976	2.65857	3.844	-1.06589	0.0481607	0.392006	RORA
chr10	43029179	43029578	401	*	3.27428	2.4923	3.77857	-1.16412	0.0482732	0.392218	ZNF37BP
chr2	8528199	8528598	401	*	3.28458	2.5123	3.78488	-1.15055	0.0496055	0.394763	LINC00299
chr22	37948078	37948477	401	*	3.33462	2.60045	3.81884	-1.09776	0.0496652	0.394907	CDC42EP1
chr2	100455131	100455530	401	*	3.28167	2.50945	3.78195	-1.15048	0.049966	0.39564	AFF3
